# Supplementary material for: Identification of Novel QTL Conferring Sheath Blight Resistance in Two Weedy Rice Mapping Populations
Source: Rice (N Y). 2020 Mar 23;13:21. doi: 10.1186/s12284-020-00381-9 (PMC7090113; doi:10.1186/s12284-020-00381-9)
Supplement: Supplementary file 5 — Additional file 5: Table S5. Genotyping data of RILs in the B population generated using genotyping-by-sequencing in the F5 generation. (CSV 5483 kb) [file 12284_2020_381_MOESM5_ESM.csv]

W			W1	W10	W100	W101	W102	W104	W105	W107	W108	W109	W11	W110	W112	W113	W114	W115	W116	W117	W118	W119	W120	W121	W122	W123	W124	W125	W126	W127	W128	W129	W13	W130	W131	W132	W133	W134	W135	W136	W137	W138	W14	W141	W142	W144	W145	W146	W147
S1_17840	1	0.1	B	B	B	B	A	A	A	A	B	A	A	A	B	A	A	H	B	A	B	A	A	A	A	A	B	B	A	B	A	B	A	A	B	A	B	B	A	A	A	A	A	B	B	B	A	A	A
S1_26254	1	0.12	B	B	B	B	A	A	A	A	B	A	A	A	B	A	A	B	B	A	B	A	A	A	A	A	B	B	A	B	A	B	A	A	B	A	B	B	N	A	A	A	A	B	B	B	A	A	A
S1_58951	1	0.29	B	B	B	B	A	A	A	A	B	A	A	A	B	A	A	B	B	A	B	A	A	A	A	A	B	B	A	B	A	B	A	A	B	A	B	B	A	A	A	A	A	B	B	B	A	A	A
S1_59380	1	0.29001	B	B	B	B	A	A	A	A	B	A	A	A	B	A	A	B	B	A	B	A	A	A	A	A	B	B	A	B	A	B	A	A	B	A	B	B	A	A	A	A	A	B	B	B	A	A	A
S1_62298	1	0.29002	B	B	B	B	A	N	A	A	B	A	A	A	B	A	A	B	B	A	B	A	A	A	A	A	B	B	A	B	A	N	N	A	B	A	B	B	N	A	A	A	A	B	B	N	A	A	A
S1_62388	1	0.29003	B	B	B	B	A	A	A	A	B	A	A	A	B	A	A	B	B	A	B	A	A	A	A	A	B	B	A	B	A	N	A	N	B	A	B	B	A	A	A	A	A	B	B	B	A	A	A
S1_63151	1	0.29004	B	B	B	B	A	A	A	A	B	A	A	A	B	A	A	B	B	A	B	A	A	A	A	A	B	B	A	B	A	B	A	A	B	A	B	B	A	A	A	A	A	B	B	B	A	A	A
S1_90917	1	0.42	B	B	B	B	A	A	A	A	B	A	A	A	B	A	A	B	B	A	B	A	A	A	A	A	B	B	A	B	A	B	A	N	B	A	B	B	A	A	A	A	A	B	B	B	A	A	A
S1_91090	1	0.42001	B	B	B	B	A	A	A	A	B	A	A	A	B	A	A	B	B	A	B	A	A	A	A	A	B	B	A	B	A	B	A	A	B	A	B	B	A	A	A	A	A	B	B	B	A	A	A
S1_92227	1	0.42002	B	B	B	B	A	A	A	A	B	A	A	A	B	A	A	B	B	A	B	A	A	A	A	A	B	B	A	B	A	B	A	A	B	A	B	B	H	A	A	A	A	B	B	B	A	A	A
S1_92286	1	0.42003	B	B	B	B	A	A	A	A	B	A	A	A	B	A	A	B	B	A	B	A	A	A	A	A	B	B	A	B	A	B	A	A	B	A	B	B	N	A	A	A	A	B	B	B	A	A	A
S1_93915	1	0.42004	B	B	B	B	A	A	A	A	B	A	A	A	B	A	A	B	B	A	B	A	A	A	A	A	B	B	A	B	A	B	A	A	B	A	B	B	A	A	A	A	A	B	B	B	A	A	A
S1_93924	1	0.42005	B	B	B	B	A	A	A	A	B	A	A	A	B	A	A	B	B	A	B	A	A	A	A	A	B	B	A	B	A	B	A	A	B	A	B	B	A	A	A	A	A	B	B	B	A	A	A
S1_143165	1	0.63	B	B	B	B	A	A	A	A	B	A	A	A	B	N	A	B	B	A	B	A	A	A	A	A	B	B	A	B	A	N	A	A	B	A	B	B	A	A	A	A	A	B	B	B	A	A	A
S1_212589	1	0.92	B	B	B	B	A	A	A	A	B	A	A	A	B	A	A	B	B	A	B	A	A	A	A	A	B	B	A	B	A	B	A	A	B	A	B	B	A	A	A	A	A	B	B	B	A	A	A
S1_213693	1	0.92001	B	B	B	B	A	A	A	A	B	A	A	A	B	A	A	B	B	A	B	A	A	A	A	A	B	B	A	B	A	B	A	A	B	N	B	B	N	A	A	A	A	B	B	B	A	A	A
S1_213714	1	0.92002	B	B	B	B	A	A	A	A	B	A	A	A	B	A	A	B	B	A	B	A	A	A	A	A	B	B	A	B	A	B	A	A	B	A	B	B	N	A	A	A	A	B	B	B	A	A	A
S1_242949	1	0.97	B	B	B	B	A	A	A	A	B	A	A	A	B	A	A	B	B	A	B	A	A	A	A	A	B	B	A	B	A	B	A	A	B	A	B	B	A	A	A	A	A	B	B	B	A	A	A
S1_271104	1	1.02	B	B	B	B	A	A	A	A	B	A	A	A	B	A	A	B	B	A	B	A	A	A	A	A	B	B	A	B	A	B	A	A	B	A	B	B	A	A	A	A	A	B	B	B	A	A	A
S1_271107	1	1.02001	B	B	B	B	A	A	A	A	B	A	A	A	B	A	A	B	B	A	B	A	A	A	A	A	B	B	A	B	A	B	A	A	B	A	B	B	A	A	A	A	A	B	B	B	A	A	A
S1_271108	1	1.02002	B	B	B	B	A	A	A	A	B	A	A	A	B	A	A	B	B	A	B	A	A	A	A	A	B	B	A	B	A	B	A	A	B	A	B	B	A	A	A	A	A	B	B	B	A	A	A
S1_304005	1	1.07	B	B	B	B	A	A	A	A	B	A	A	A	B	A	A	B	B	A	B	A	A	A	A	A	B	B	A	B	A	B	A	A	B	A	B	B	N	A	A	A	A	B	B	B	A	A	A
S1_304036	1	1.07001	B	B	B	B	A	A	A	A	B	A	A	A	B	A	A	B	B	A	B	A	A	A	A	A	B	B	A	B	A	B	A	A	B	A	B	B	N	A	A	A	A	B	B	B	A	A	A
S1_304050	1	1.07002	B	B	B	B	A	A	A	A	B	A	A	A	B	A	A	B	B	A	B	A	A	A	A	A	B	B	A	B	A	B	A	A	B	A	B	B	N	A	A	A	A	B	B	B	A	A	A
S1_304355	1	1.07003	B	B	B	B	A	A	A	A	B	A	A	A	B	A	A	B	B	A	B	A	A	A	A	A	B	B	A	B	A	B	A	A	B	A	B	B	A	A	A	A	A	B	B	B	A	A	A
S1_305340	1	1.07004	B	B	B	B	A	A	A	A	B	A	A	A	B	A	A	B	B	A	B	A	A	A	A	A	B	B	A	B	A	N	A	A	B	A	B	B	N	A	A	A	A	B	B	B	A	A	A
S1_305367	1	1.07005	B	B	B	B	A	A	A	A	B	A	A	A	B	A	A	B	B	A	B	A	A	A	A	A	B	B	A	B	A	B	A	A	B	A	B	B	N	A	A	A	A	B	B	B	A	A	A
S1_308720	1	1.07006	B	B	B	B	A	A	A	A	B	A	A	A	B	A	A	B	B	A	B	A	A	A	A	A	B	B	A	B	A	B	A	A	B	A	B	B	A	A	A	A	A	B	B	B	A	A	A
S1_318555	1	1.11	B	B	B	B	A	A	A	A	B	A	A	A	B	A	A	B	B	A	B	A	A	A	A	A	B	B	A	B	A	B	A	A	B	A	B	B	A	A	A	A	A	B	B	B	A	A	A
S1_322323	1	1.11001	B	B	B	B	A	A	A	A	B	A	A	A	B	A	A	B	B	A	B	A	A	A	A	A	B	B	A	B	A	B	A	A	B	A	B	B	A	A	A	A	A	B	B	B	A	A	A
S1_331589	1	1.12	B	B	B	B	A	A	A	A	B	A	A	A	B	A	A	B	B	A	B	A	A	A	A	A	B	B	A	B	A	B	A	A	B	A	B	B	A	A	A	A	A	B	B	B	A	A	A
S1_332832	1	1.12001	B	B	B	B	A	A	A	A	B	A	A	A	B	A	A	B	B	A	B	A	A	A	A	A	B	B	A	B	A	B	A	A	B	A	B	B	A	A	A	A	A	B	B	B	A	A	A
S1_333072	1	1.12002	B	B	B	B	A	A	A	A	B	A	A	A	B	A	A	B	B	A	B	A	A	A	A	A	B	B	A	B	A	B	A	A	B	A	B	B	A	A	A	A	A	B	B	B	A	A	A
S1_333074	1	1.12003	B	B	B	B	A	A	A	A	B	A	A	A	B	A	A	B	B	A	B	A	A	A	A	A	B	B	A	B	A	B	A	A	B	A	B	B	A	A	A	A	A	B	B	B	A	A	A
S1_333075	1	1.12004	B	B	B	B	A	A	A	A	B	A	A	A	B	A	A	B	B	A	B	A	A	A	A	A	B	B	A	B	A	B	A	A	B	A	B	B	A	A	A	A	A	B	B	B	A	A	A
S1_333429	1	1.12005	B	B	B	B	A	A	A	A	B	A	A	A	B	A	A	B	B	A	B	A	A	A	A	A	B	B	A	B	A	B	A	A	B	A	B	B	N	A	A	A	A	B	B	B	A	A	A
S1_352040	1	1.16	B	B	B	B	A	A	A	A	B	A	A	A	B	A	A	B	B	A	B	A	A	A	A	A	B	B	A	B	A	B	A	A	B	A	B	B	A	A	A	A	A	B	B	B	A	A	A
S1_409945	1	1.23	B	B	B	B	A	A	A	A	B	A	A	A	B	A	A	B	B	A	B	A	A	A	A	A	B	B	A	B	A	B	A	A	B	A	B	B	A	A	A	A	A	B	B	B	A	A	A
S1_423109	1	1.24	B	B	B	B	A	A	A	A	B	A	A	A	B	A	A	B	B	A	B	A	A	A	A	A	B	B	A	B	A	B	A	A	B	A	B	B	N	A	A	A	A	B	B	B	A	A	A
S1_423187	1	1.24001	B	B	B	B	A	A	A	A	B	A	A	A	B	A	A	B	B	A	B	A	A	A	A	A	B	B	A	B	A	B	A	A	B	A	B	B	A	A	A	A	A	B	B	B	A	A	A
S1_429823	1	1.25	B	B	B	B	A	A	A	A	B	A	A	A	B	A	A	B	B	A	B	A	A	A	A	A	B	B	A	B	A	B	A	A	B	A	B	B	N	A	A	A	A	B	B	B	A	A	A
S1_429826	1	1.25001	B	B	B	B	A	A	A	A	B	A	A	A	B	A	A	B	B	A	B	A	A	A	A	A	B	B	A	B	A	B	A	A	B	A	B	B	N	A	A	A	A	B	B	B	A	A	A
S1_429827	1	1.25002	B	B	B	B	A	A	A	A	B	A	A	A	B	A	A	B	B	A	B	A	A	A	A	A	B	B	A	B	A	B	A	A	B	A	B	B	N	A	A	A	A	B	B	B	A	A	A
S1_453525	1	1.28	B	B	B	B	A	A	A	A	B	A	A	A	B	A	A	B	B	A	B	A	A	A	A	A	B	B	A	B	A	B	A	A	B	A	B	B	A	A	A	A	A	B	B	B	A	A	A
S1_453534	1	1.28001	B	B	B	B	A	A	A	A	B	A	A	A	B	A	A	B	B	A	B	A	A	A	A	A	B	B	A	B	A	B	A	A	B	A	B	B	A	A	A	A	A	B	B	B	A	A	A
S1_453565	1	1.28002	B	B	B	B	A	A	A	A	B	A	A	A	B	A	A	B	B	A	B	A	A	A	A	A	B	B	A	B	A	B	A	A	B	A	B	B	A	A	A	A	A	B	B	B	A	A	A
S1_478633	1	1.3	B	B	B	B	A	A	A	A	B	A	A	A	B	A	A	B	B	A	B	A	A	A	A	A	B	B	A	B	A	B	A	A	B	A	B	B	A	A	A	A	H	H	B	B	A	A	A
S1_485081	1	1.31	B	B	B	B	A	A	A	A	B	A	A	A	B	A	A	B	B	A	B	A	A	A	A	A	B	B	A	B	A	B	A	A	B	A	B	B	A	A	A	A	A	B	B	B	A	A	A
S1_498819	1	1.33	B	B	B	B	A	A	A	A	B	A	A	A	B	A	A	B	B	A	B	A	A	A	A	A	B	B	A	B	A	B	A	A	B	A	B	B	A	A	A	A	A	B	B	B	A	A	A
S1_498834	1	1.33001	B	B	B	B	A	A	A	A	B	A	A	A	B	A	A	B	B	A	B	A	A	A	A	A	B	B	A	B	A	B	A	A	B	A	B	B	A	A	A	A	A	B	B	B	A	A	A
S1_514369	1	1.34	B	B	B	B	A	A	A	A	B	A	A	A	B	A	A	B	B	A	B	A	A	A	A	A	B	B	A	B	A	B	A	A	B	A	B	B	N	A	A	A	A	B	B	B	A	A	A
S1_514565	1	1.34001	B	B	B	B	A	N	A	A	B	A	A	A	N	A	A	N	B	A	B	A	A	N	A	A	B	B	A	B	A	B	N	N	B	A	B	B	N	A	A	A	A	B	B	B	A	A	A
S1_537714	1	1.37	B	B	B	B	A	A	A	A	B	A	A	B	B	A	A	B	B	A	B	A	A	B	A	A	B	B	A	B	A	B	A	A	B	A	B	B	A	A	A	A	A	B	B	B	A	A	A
S1_537735	1	1.37001	B	B	B	B	A	A	A	A	B	A	A	B	B	A	A	B	B	A	B	A	A	B	A	A	B	B	A	B	A	B	A	A	B	A	B	B	A	A	A	A	A	B	B	B	A	A	A
S1_537855	1	1.37002	B	B	B	B	A	A	A	A	B	A	A	B	B	A	A	B	B	A	B	A	A	B	A	A	B	B	A	B	A	B	A	A	B	A	B	B	A	A	A	A	A	B	B	B	A	A	A
S1_544375	1	1.38	B	B	B	B	A	A	A	A	B	A	A	B	B	A	A	B	B	A	B	A	A	B	A	A	B	B	A	B	A	B	A	A	B	A	B	B	N	A	A	A	A	B	B	B	A	A	A
S1_557663	1	1.39	B	B	B	B	A	N	A	A	B	A	N	B	B	A	A	B	B	A	B	A	A	B	A	A	B	B	A	B	A	N	A	A	B	A	B	B	N	A	A	A	A	B	B	B	N	A	A
S1_580825	1	1.42	B	B	B	B	A	A	A	A	B	A	A	B	B	A	A	B	B	A	B	A	A	B	A	A	B	B	A	B	A	B	A	A	B	A	B	B	A	A	A	A	A	B	B	B	A	A	A
S1_580866	1	1.42001	B	B	B	B	A	A	A	A	B	A	A	B	B	A	A	B	B	A	B	A	A	B	A	A	B	B	A	B	A	B	A	A	B	A	B	B	A	A	A	A	A	B	B	B	A	A	A
S1_594390	1	1.43	B	B	B	B	A	A	A	A	B	A	A	B	B	A	A	B	B	A	B	A	A	B	A	N	B	B	A	N	A	B	A	A	B	A	B	B	A	A	A	A	A	B	B	B	A	A	A
S1_594562	1	1.43001	B	B	B	B	A	A	A	A	B	A	A	B	B	A	A	B	B	A	B	A	A	B	A	A	B	B	A	B	A	N	A	A	B	A	B	B	N	A	A	A	A	B	B	B	A	A	A
S1_604740	1	1.57	B	B	B	B	A	A	A	A	B	A	A	B	B	A	A	B	B	A	B	A	A	B	A	A	B	B	A	B	A	B	A	A	B	A	B	B	N	A	A	A	A	B	B	B	A	A	A
S1_604743	1	1.57001	B	B	B	B	A	A	A	A	B	A	A	B	B	A	A	B	B	A	B	A	A	B	A	A	B	B	A	B	A	B	A	A	B	A	B	B	N	A	A	A	A	B	B	B	A	A	A
S1_621638	1	1.71	B	B	B	B	A	A	A	A	B	A	A	B	B	A	A	B	B	A	B	A	A	B	A	A	B	B	A	B	A	B	A	A	B	A	B	B	A	A	A	A	A	B	B	B	A	A	A
S1_634366	1	1.9	B	B	B	B	A	A	A	A	B	A	A	B	B	A	A	B	B	A	B	A	A	B	A	A	B	B	A	B	A	B	A	A	B	A	B	B	A	A	A	A	A	B	B	B	A	A	A
S1_634369	1	1.90001	H	B	B	B	A	A	A	A	B	A	A	B	B	A	A	B	B	A	B	A	A	H	A	A	B	B	A	B	A	B	A	A	B	A	B	B	A	A	A	A	A	B	B	B	A	A	A
S1_678194	1	2.66	B	B	B	B	A	A	A	A	B	A	A	B	B	A	A	B	B	A	B	N	A	B	A	A	B	B	A	B	A	B	N	A	B	A	B	B	N	A	A	A	A	N	B	B	A	N	A
S1_678218	1	2.66001	B	B	B	B	A	A	A	A	B	A	A	B	B	A	A	B	B	A	B	N	A	B	A	A	B	B	A	B	A	B	N	A	B	A	B	B	N	A	A	A	A	N	B	B	A	N	A
S1_689839	1	2.66002	H	B	B	B	A	A	A	A	B	A	A	B	B	A	A	B	B	A	B	A	A	B	A	A	B	B	A	B	A	N	A	A	B	A	B	B	N	A	A	A	A	B	B	B	A	A	A
S1_717021	1	2.82	B	B	B	B	A	A	A	A	B	A	A	B	B	A	A	B	B	A	B	A	A	B	A	A	B	B	A	B	A	B	A	N	B	A	B	B	N	A	A	A	A	B	B	B	A	A	A
S1_729480	1	2.83	B	B	B	B	A	A	A	A	B	A	A	B	B	A	A	B	B	A	B	A	A	B	A	A	B	B	A	B	A	B	A	A	B	A	B	B	A	A	A	A	A	B	B	B	A	A	A
S1_729613	1	2.83001	B	B	B	B	N	A	A	A	B	A	A	B	B	A	A	B	B	A	B	A	A	B	A	A	B	B	A	B	A	N	A	A	B	A	B	B	N	N	A	A	A	B	B	B	A	A	A
S1_737438	1	2.83002	B	B	B	B	A	A	A	A	B	A	A	B	B	A	A	B	B	A	B	A	A	B	A	A	B	B	A	B	A	B	A	A	B	A	B	B	N	A	A	A	A	B	B	B	A	A	A
S1_737439	1	2.83003	B	B	B	B	A	A	A	A	B	A	A	B	B	A	A	B	B	A	B	A	A	B	A	A	B	B	A	B	A	B	A	A	B	A	B	B	N	A	A	A	A	B	B	B	A	A	A
S1_749515	1	2.84	B	B	B	B	A	A	A	A	B	A	A	B	B	A	A	B	B	A	B	A	A	B	A	A	B	B	A	B	A	B	A	A	B	A	B	B	A	A	A	A	A	B	B	B	A	A	A
S1_749636	1	2.84001	B	B	B	B	A	N	A	A	B	A	A	B	B	A	A	B	B	A	B	A	A	B	A	A	B	B	A	B	A	B	A	A	B	A	B	B	A	A	A	A	A	B	B	B	A	A	A
S1_842132	1	2.93	B	B	B	B	A	A	A	A	B	A	A	B	B	A	A	B	B	A	B	A	A	B	A	A	B	B	A	B	A	B	A	A	B	A	B	B	N	A	A	A	A	B	B	B	A	A	A
S1_852454	1	2.93001	B	B	B	B	A	A	A	A	B	A	A	B	B	A	A	B	B	A	B	A	A	B	A	A	B	B	A	B	A	B	A	A	B	A	B	B	A	A	A	A	A	B	B	B	A	A	A
S1_852462	1	2.93002	B	B	B	B	A	A	A	A	B	A	A	B	B	A	A	B	B	A	B	A	A	B	A	A	B	B	A	B	A	B	A	A	B	A	B	B	A	A	A	A	A	B	B	B	A	A	A
S1_852475	1	2.93003	B	B	B	B	A	A	A	A	B	A	A	B	B	A	A	B	B	A	B	A	A	B	A	A	B	B	A	B	A	B	A	A	B	A	B	B	A	A	A	A	A	B	B	B	A	A	A
S1_931087	1	3.06	B	B	B	B	A	A	A	A	B	A	A	B	B	A	A	B	B	A	B	A	A	B	A	A	B	B	A	B	A	B	A	A	B	A	B	B	A	A	A	A	A	B	B	B	A	A	A
S1_954157	1	3.06001	B	B	B	B	A	N	A	A	B	A	A	B	B	A	A	B	B	A	B	A	A	B	A	A	B	B	A	B	A	B	A	A	B	A	B	B	N	A	A	A	A	B	B	B	A	A	A
S1_954164	1	3.06002	B	B	B	B	A	N	A	A	B	A	A	B	B	A	A	B	B	A	B	A	A	B	A	A	B	B	A	B	A	B	A	A	B	A	B	B	N	A	A	A	A	B	B	B	A	A	A
S1_1031111	1	3.09	B	B	B	B	A	A	A	A	B	A	A	B	B	A	A	B	B	A	B	A	A	B	A	A	B	B	A	B	A	B	A	A	B	A	B	B	A	A	A	A	A	B	B	B	A	A	A
S1_1038691	1	3.09001	B	B	B	B	A	A	A	A	B	A	A	B	B	A	A	B	B	A	B	A	A	B	A	A	B	B	A	B	A	B	A	A	B	A	B	B	A	A	A	A	A	B	B	B	A	A	A
S1_1103930	1	3.97	B	B	B	B	A	A	A	A	B	A	A	B	B	A	A	B	B	A	B	A	A	B	A	H	B	B	A	B	A	B	A	A	B	A	B	B	N	H	A	A	A	B	B	B	A	A	A
S1_1189387	1	5.45001	B	B	B	B	A	A	A	A	B	A	A	B	B	A	A	B	B	A	H	A	A	B	A	H	B	B	A	B	A	B	A	A	B	A	B	B	A	H	A	A	A	B	B	A	A	A	A
S1_1193371	1	5.46	B	B	B	B	A	A	A	A	B	A	A	B	B	A	A	B	B	A	H	A	A	B	A	H	B	B	A	B	A	B	A	A	B	A	B	B	A	H	A	A	A	B	B	A	A	A	A
S1_1231353	1	6.15	B	B	B	B	A	A	A	A	B	A	A	B	B	A	A	B	B	A	H	A	A	B	A	H	B	B	A	B	A	B	A	A	B	A	B	B	N	H	A	A	A	B	B	A	A	A	A
S1_1232789	1	6.15001	B	B	B	B	A	A	A	A	B	A	A	B	B	A	A	B	B	A	H	A	A	B	A	H	B	B	A	B	A	B	A	A	B	A	B	B	N	H	A	A	A	B	B	A	H	A	A
S1_1241673	1	6.29	B	B	B	B	A	A	A	A	B	A	A	B	B	A	A	B	B	A	H	A	A	B	A	H	B	B	A	B	A	B	A	A	B	A	B	B	N	H	A	A	A	B	B	A	A	A	A
S1_1250773	1	6.5	N	B	B	B	A	A	A	A	B	A	A	B	B	A	A	B	B	A	H	A	A	B	A	H	B	B	A	B	A	B	A	A	B	A	B	B	A	H	A	A	A	B	B	A	A	A	A
S1_1250788	1	6.50001	B	B	B	B	A	A	A	A	B	A	A	B	B	A	A	B	B	A	H	A	A	B	A	H	B	B	A	B	A	B	A	A	B	A	B	B	A	H	A	A	A	B	B	A	A	A	A
S1_1250822	1	6.50002	B	B	B	B	A	A	A	A	B	A	A	B	B	A	A	B	B	A	H	A	A	B	A	H	B	B	A	B	A	B	A	A	B	A	B	B	A	A	A	A	A	B	B	A	A	A	A
S1_1251079	1	6.50003	B	B	B	B	A	A	A	A	B	A	A	B	B	A	A	B	B	A	H	A	A	B	A	H	B	B	A	B	A	B	A	A	B	A	B	B	A	H	A	A	A	B	B	A	A	A	A
S1_1254241	1	6.51	B	B	B	B	A	A	A	A	B	A	A	B	B	A	A	B	B	A	H	A	A	B	A	H	B	B	A	B	A	B	A	A	B	A	B	B	N	H	A	A	A	B	B	A	A	A	A
S1_1254315	1	6.51001	B	B	B	B	A	A	A	A	B	A	A	B	B	A	A	B	B	A	H	A	A	B	A	H	B	B	A	B	A	B	A	H	B	A	B	B	A	H	A	A	A	B	B	A	A	A	A
S1_1265155	1	6.7	B	B	B	B	A	A	A	A	B	A	A	B	B	A	A	B	B	A	H	A	A	B	A	H	B	B	A	B	A	B	A	A	B	A	B	B	A	H	A	A	A	B	B	A	A	A	A
S1_1282686	1	7.05	B	B	B	B	A	A	A	A	B	A	A	B	B	A	A	B	B	A	H	A	A	B	A	H	B	B	A	B	A	B	A	A	B	A	B	B	A	H	A	A	A	B	B	A	A	A	A
S1_1328611	1	7.74	B	B	B	B	A	A	A	A	B	A	A	B	B	A	A	B	B	A	H	A	A	B	A	H	B	B	A	B	A	B	A	A	B	A	B	B	A	H	A	A	A	B	B	A	A	A	A
S1_1335905	1	7.74001	B	B	B	B	A	A	A	A	B	A	A	B	B	A	A	B	B	A	H	A	A	B	A	H	B	B	A	B	A	B	A	A	B	A	B	B	N	H	A	A	A	B	B	A	A	A	A
S1_1336011	1	7.74002	B	B	B	B	A	A	A	A	B	A	A	B	B	A	A	B	B	A	H	A	A	B	A	H	B	B	A	B	A	B	A	A	B	A	B	B	A	H	A	A	A	B	B	A	A	A	A
S1_1336902	1	7.74003	B	B	B	B	A	A	A	A	B	A	A	B	B	A	A	N	B	A	H	A	A	B	A	B	B	B	A	B	A	B	A	A	B	A	B	B	N	H	A	A	A	B	B	A	A	A	A
S1_1336912	1	7.74004	B	B	B	B	A	A	A	A	B	A	A	B	B	A	A	N	B	A	H	A	A	B	A	B	B	B	A	B	A	B	A	A	B	A	B	B	N	H	A	A	A	B	B	A	A	A	A
S1_1336913	1	7.74005	B	B	B	B	A	A	A	A	B	A	A	B	B	A	A	N	B	A	H	A	A	B	A	B	B	B	A	B	A	B	A	A	B	A	B	B	N	H	A	A	A	B	B	A	A	A	A
S1_1359775	1	8.3	B	B	B	B	A	A	A	A	B	A	A	B	B	A	A	B	B	A	H	A	A	B	A	H	B	B	A	B	A	B	A	A	B	A	B	B	A	H	A	A	A	B	B	A	A	A	A
S1_1359800	1	8.30001	B	B	B	B	A	A	A	A	B	A	A	B	B	A	A	B	B	A	H	A	A	B	A	H	B	B	A	B	A	B	A	A	B	A	B	B	A	H	A	A	A	B	B	A	A	A	A
S1_1366009	1	8.44	B	B	B	B	A	A	A	A	B	A	A	B	B	A	A	B	B	A	H	A	A	B	A	H	B	B	A	B	A	B	A	A	B	A	B	B	A	H	A	A	A	B	B	A	A	A	A
S1_1366048	1	8.44001	B	B	B	B	A	A	A	A	B	A	A	B	B	A	A	B	B	A	H	A	A	B	A	H	B	B	A	B	A	B	A	A	B	A	B	B	A	H	A	A	A	B	B	A	A	A	A
S1_1366075	1	8.44002	B	B	B	B	A	A	A	A	B	A	A	B	B	A	A	B	B	A	H	A	A	B	A	H	B	B	A	B	A	B	A	A	B	A	B	B	A	H	A	A	A	B	B	A	A	A	A
S1_1366159	1	8.44003	B	B	B	B	A	A	A	A	B	A	A	B	B	A	A	B	B	A	H	A	A	B	A	H	B	B	A	B	A	B	A	A	B	A	B	B	N	H	A	A	A	B	B	A	A	A	A
S1_1366162	1	8.44004	B	B	B	B	A	A	A	A	B	A	A	B	B	A	A	B	B	A	H	A	A	B	A	H	B	B	A	B	A	B	A	A	B	A	B	B	N	H	A	A	A	B	B	A	A	A	A
S1_1375622	1	8.61	B	B	B	B	A	A	A	A	B	A	A	B	B	A	A	B	B	A	H	A	A	B	A	H	B	B	A	B	A	B	A	A	B	A	B	B	A	H	A	A	A	B	B	A	A	A	A
S1_1375664	1	8.61001	B	B	B	B	A	A	A	A	B	A	A	B	B	A	A	B	B	A	H	A	A	B	A	H	B	B	A	B	A	B	A	A	B	A	B	B	A	H	A	A	A	B	B	A	A	A	A
S1_1375950	1	8.61002	B	B	B	B	A	A	A	A	B	A	A	B	B	A	A	B	B	A	H	A	A	B	A	H	B	B	A	B	A	B	A	A	B	A	B	B	A	H	A	A	A	B	B	A	A	A	A
S1_1400789	1	9.02	B	B	B	B	A	A	A	A	B	A	A	B	B	A	A	B	B	A	H	A	A	B	A	H	B	B	A	B	A	B	A	A	B	A	B	B	N	H	A	A	A	B	B	A	A	A	A
S1_1403093	1	9.02001	B	B	B	B	A	A	A	A	B	A	A	B	B	A	A	B	B	H	H	A	A	B	A	H	B	B	A	B	A	B	A	A	B	A	B	B	N	H	A	A	A	B	B	A	A	A	A
S1_1483884	1	9.64	B	B	B	B	A	A	A	A	B	A	A	B	B	A	A	B	B	A	H	A	A	B	A	H	B	B	A	B	A	B	A	A	N	A	B	B	A	H	A	A	A	B	B	A	A	A	A
S1_1483889	1	9.64001	B	B	B	B	A	A	A	A	B	A	A	B	B	A	A	B	B	A	H	A	A	B	A	H	B	B	A	B	A	B	A	A	N	A	B	B	A	H	A	A	A	B	B	A	A	A	A
S1_1483907	1	9.64002	B	B	B	B	A	A	A	A	B	A	A	B	B	A	A	B	B	A	H	A	A	B	A	H	B	B	A	B	A	B	A	A	N	A	B	B	A	H	A	A	A	B	B	A	A	A	A
S1_1483931	1	9.64003	B	B	B	B	A	A	A	A	B	A	A	B	B	A	A	B	B	A	H	A	A	B	A	H	B	B	A	B	A	B	A	A	N	A	B	B	A	H	A	A	A	B	B	A	A	A	A
S1_1493087	1	9.68	B	B	B	B	A	A	A	A	B	A	A	B	B	A	A	B	B	A	H	A	A	B	A	H	B	B	A	B	A	B	A	A	B	A	B	B	A	H	A	A	A	B	B	A	A	A	A
S1_1500023	1	9.73	B	B	B	B	A	A	A	A	B	A	A	B	B	A	A	B	B	A	H	A	A	B	A	H	B	B	A	B	A	B	A	A	B	A	B	B	A	H	A	A	A	B	B	A	A	A	A
S1_1500036	1	9.73001	B	B	B	B	A	A	A	A	B	A	A	B	B	A	A	B	B	A	H	A	A	B	A	H	B	B	A	B	A	B	A	A	B	A	B	B	A	H	A	A	A	B	B	A	A	A	A
S1_1500065	1	9.73002	B	B	B	B	A	A	A	A	B	A	A	B	B	A	A	B	B	A	H	A	A	B	A	H	B	B	A	B	A	B	A	A	B	A	B	B	A	H	A	A	A	B	B	A	A	A	A
S1_1500132	1	9.73003	B	B	B	B	A	A	A	A	B	A	A	B	B	A	A	B	B	A	H	A	A	B	A	H	B	B	A	B	A	B	A	A	B	A	B	B	N	H	A	A	A	B	B	A	A	A	A
S1_1509728	1	9.78	B	B	B	B	A	A	A	A	B	A	A	B	B	A	A	B	B	A	H	A	A	B	A	H	B	B	A	B	A	B	A	A	B	A	B	B	A	H	A	A	A	B	B	A	A	A	A
S1_1518465	1	9.8	B	B	B	B	A	A	A	A	B	A	A	B	B	A	A	B	B	A	H	A	A	B	A	H	B	B	A	B	A	B	A	A	B	A	B	B	N	H	A	A	A	B	B	A	A	A	A
S1_1518482	1	9.80001	B	B	B	B	H	A	A	H	B	A	A	N	B	A	A	B	B	A	H	A	A	B	A	H	B	B	A	B	A	B	A	A	B	A	N	B	N	H	H	A	H	B	B	H	A	H	H
S1_1550691	1	9.88	B	B	B	B	A	A	A	A	B	A	A	B	B	A	A	B	B	A	H	A	A	B	A	H	B	B	A	B	A	N	A	A	B	A	B	B	N	H	A	A	A	B	B	A	A	A	A
S1_1564133	1	9.91	B	B	B	B	A	A	A	A	B	A	A	B	B	A	A	B	B	A	H	A	A	B	A	H	B	B	A	B	A	B	A	A	B	A	B	B	A	H	A	A	A	B	B	A	A	A	A
S1_1564145	1	9.91001	B	B	B	B	A	A	A	A	B	A	A	B	B	A	A	B	B	A	H	A	A	B	A	H	B	B	A	B	A	B	A	A	B	A	B	B	A	H	A	A	A	B	B	A	A	A	A
S1_1599138	1	9.99	B	B	B	B	A	A	A	A	B	A	A	B	B	A	A	B	B	A	H	A	A	B	A	H	B	B	A	B	A	B	A	A	B	A	B	B	A	H	A	A	A	B	B	A	A	A	A
S1_1657432	1	10.22	B	B	B	B	A	A	A	A	B	A	A	B	B	A	A	B	B	A	H	A	A	B	A	B	B	B	A	B	A	B	A	A	B	A	B	B	A	H	A	A	A	B	B	A	A	A	A
S1_1658374	1	10.22001	B	B	B	B	A	A	A	A	B	A	A	B	B	A	A	B	B	A	B	A	A	B	A	B	B	B	A	B	A	B	A	A	B	A	B	B	N	H	A	A	A	B	B	A	A	A	A
S1_1676850	1	10.32	B	B	B	B	A	A	A	A	B	A	A	B	B	A	A	B	B	A	H	A	A	B	A	B	B	B	A	B	A	B	A	A	B	A	B	B	A	H	A	A	A	B	B	A	A	A	A
S1_1699080	1	10.63	B	B	B	B	A	A	A	A	B	A	A	B	B	A	A	B	B	A	H	A	A	B	A	B	B	B	A	B	A	N	A	A	B	A	B	B	A	H	A	A	A	B	B	A	B	A	A
S1_1699098	1	10.63001	B	B	B	B	A	A	A	A	B	A	A	B	B	A	A	B	B	A	H	A	A	B	A	B	B	B	A	B	A	B	A	A	B	A	B	B	A	H	A	A	A	B	B	A	B	A	A
S1_1703264	1	10.63002	B	B	B	B	A	A	A	A	B	A	A	B	B	A	A	B	B	A	H	A	A	B	A	B	B	B	A	B	A	B	A	A	B	A	B	B	A	H	A	A	A	B	B	A	B	A	A
S1_1705629	1	10.63003	B	B	B	B	A	A	A	A	B	A	A	B	B	A	A	B	B	A	H	A	A	H	A	N	B	B	A	B	A	B	A	A	B	A	B	B	N	H	A	A	A	B	B	N	B	A	A
S1_1705736	1	10.63004	B	B	B	B	A	A	A	A	B	A	A	B	B	A	A	B	B	A	H	A	A	B	A	B	B	B	A	B	A	B	A	N	B	A	B	B	A	A	A	A	A	B	B	A	B	A	A
S1_1707207	1	10.63005	B	B	B	B	A	A	A	A	B	A	A	B	B	A	A	B	B	A	H	A	A	B	A	B	B	B	A	B	A	B	A	A	B	A	B	B	A	H	A	A	A	B	B	A	B	A	A
S1_1739055	1	10.7	B	B	B	B	A	A	A	A	B	A	A	B	B	A	A	B	B	A	H	A	A	B	A	B	B	B	A	B	A	B	A	A	B	A	B	B	N	B	A	A	A	B	B	A	B	A	A
S1_1739084	1	10.70001	B	B	B	B	A	A	A	A	B	A	A	B	B	A	A	B	B	A	H	A	A	B	A	B	B	B	A	B	A	B	A	A	B	A	B	B	N	B	A	A	A	B	B	A	B	A	A
S1_1849903	1	10.99	B	B	B	B	A	A	A	A	B	A	A	B	B	A	A	B	B	A	H	A	A	B	A	B	B	B	A	B	A	B	A	A	B	A	B	B	A	H	A	A	A	B	B	A	B	A	A
S1_1849925	1	10.99001	B	B	B	B	A	A	A	A	B	A	A	B	B	A	A	B	B	A	H	A	A	B	A	B	B	B	A	B	A	B	A	A	B	A	B	B	A	H	A	A	A	B	B	A	B	A	A
S1_1857149	1	11.05	B	B	B	B	A	A	A	A	B	N	A	B	B	A	A	N	B	A	H	A	A	B	A	B	B	B	A	B	N	B	A	A	B	A	B	B	N	H	A	A	A	B	B	A	B	A	A
S1_1857610	1	11.05001	B	B	B	B	A	A	A	A	B	A	A	B	B	A	A	B	B	A	H	A	A	B	A	B	B	B	A	B	A	B	A	A	B	A	B	B	A	H	A	A	A	B	B	A	B	A	A
S1_1857619	1	11.05002	B	B	B	B	A	A	A	A	B	A	A	B	B	A	A	B	B	A	H	A	A	B	A	B	B	B	A	B	A	B	A	A	B	A	B	B	A	H	A	A	A	B	B	A	B	A	A
S1_1868072	1	11.15	B	B	B	B	A	A	A	A	B	A	A	N	B	A	A	N	B	N	H	N	A	B	A	B	B	B	A	B	A	B	N	A	B	A	B	B	N	H	A	A	A	B	B	A	B	A	A
S1_1868745	1	11.15001	B	B	B	B	A	A	A	A	B	A	A	B	B	A	A	B	B	A	H	A	A	B	A	B	B	B	A	B	A	B	A	A	B	A	B	B	N	H	A	A	A	B	B	A	B	A	A
S1_1868746	1	11.15002	B	B	B	B	A	A	A	A	B	A	A	B	B	A	A	B	B	A	H	A	A	B	A	B	B	B	A	B	A	B	A	A	B	A	B	B	N	H	A	A	A	B	B	A	B	A	A
S1_1868747	1	11.15003	B	B	B	B	A	A	A	A	B	A	A	B	B	A	A	B	B	A	H	A	A	B	A	B	B	B	A	B	A	B	A	A	B	A	B	B	N	H	A	A	A	B	B	A	B	A	A
S1_1868748	1	11.15004	B	B	B	B	A	A	A	A	B	A	A	B	B	A	A	B	B	A	H	A	A	B	A	B	B	B	A	B	A	B	A	A	B	A	B	B	N	H	A	A	A	B	B	A	B	A	A
S1_1868749	1	11.15005	B	B	B	B	A	A	A	A	B	A	A	B	B	A	A	B	B	A	H	A	A	B	A	B	B	B	A	B	A	B	A	A	B	A	B	B	N	H	A	A	A	B	B	A	B	A	A
S1_1868750	1	11.15006	B	B	B	B	A	A	A	A	B	A	A	B	B	A	A	B	B	A	H	A	A	B	A	B	B	B	A	B	A	B	A	A	B	A	B	B	N	H	A	A	A	B	B	A	B	A	A
S1_1868829	1	11.15007	B	B	B	B	A	A	A	A	B	A	A	B	H	A	A	B	B	A	H	A	A	B	A	B	B	B	A	B	A	B	A	A	B	A	B	B	N	H	A	A	A	B	B	A	B	A	A
S1_1869042	1	11.15008	B	B	B	B	A	A	A	A	B	A	A	B	B	A	A	B	B	A	H	A	A	B	A	B	B	B	A	B	A	N	N	A	N	A	B	B	N	H	A	A	A	B	B	A	B	A	A
S1_1870949	1	11.21	B	B	B	B	A	A	A	A	B	A	A	B	B	A	A	B	B	A	H	A	A	B	A	B	B	B	A	B	A	B	A	A	B	A	B	B	A	H	A	A	A	B	B	A	B	A	A
S1_1934723	1	11.64	B	B	B	B	A	A	A	A	B	A	A	B	B	A	A	B	B	A	H	A	A	B	A	B	B	B	A	B	A	B	A	A	B	A	A	B	A	H	A	A	A	B	B	A	B	A	A
S1_1984383	1	11.96	B	B	B	B	A	A	A	A	B	A	A	B	B	A	A	B	B	A	H	A	A	B	A	B	B	B	A	B	A	B	A	A	B	A	A	B	H	H	A	A	A	B	B	A	B	A	A
S1_1985778	1	11.96002	B	B	B	B	A	A	A	A	B	A	A	B	B	A	A	B	B	A	H	A	A	B	A	B	B	B	A	B	A	B	A	A	B	A	A	B	A	H	A	A	A	B	B	A	B	A	A
S1_1989271	1	11.96003	B	B	B	B	A	A	A	A	B	A	A	B	B	A	A	B	B	A	H	A	A	B	A	B	B	B	A	B	A	B	A	A	B	A	A	B	A	H	A	A	A	B	B	A	B	A	A
S1_1989323	1	11.96004	B	B	B	B	A	A	A	A	B	A	A	B	B	A	A	B	B	A	H	A	A	B	A	B	B	B	A	B	A	B	A	A	B	A	A	B	A	H	A	A	A	B	B	A	B	A	A
S1_1989342	1	11.96005	B	B	B	B	A	A	A	A	B	A	A	B	B	A	A	B	B	A	H	A	A	B	A	B	B	B	A	B	A	B	A	A	B	A	A	B	N	H	A	A	A	B	B	A	B	A	A
S1_1999365	1	12	B	B	B	N	A	A	A	A	B	A	A	B	B	A	A	B	B	A	H	A	A	B	A	B	B	B	A	B	A	B	A	A	B	A	A	B	A	H	A	A	A	B	B	A	B	A	A
S1_2014954	1	12.06	B	B	B	B	A	A	A	A	B	A	A	B	B	A	A	B	B	A	H	A	A	B	A	B	B	B	A	B	A	B	A	A	B	A	A	B	A	H	A	A	A	B	B	A	B	A	A
S1_2042798	1	12.09	B	B	B	B	A	A	A	A	B	A	A	B	B	A	A	B	B	A	H	A	A	B	A	B	B	B	A	B	A	B	A	A	B	A	A	B	A	H	A	A	A	B	B	A	B	A	A
S1_2042799	1	12.09001	B	B	B	B	A	A	A	A	B	A	A	B	B	A	A	B	B	A	H	A	A	B	A	B	B	B	A	B	A	B	A	A	B	A	A	B	A	H	A	A	A	B	B	A	B	A	A
S1_2053669	1	12.11	B	B	B	B	A	A	A	A	B	A	A	B	B	A	A	B	B	A	H	A	A	B	A	B	B	B	A	B	A	N	A	A	B	A	A	B	A	H	A	A	A	B	B	A	B	A	A
S1_2053673	1	12.11001	B	B	B	B	A	A	A	A	B	A	A	B	B	A	A	B	B	A	H	A	A	B	A	B	B	B	A	B	A	N	A	A	B	A	A	B	A	H	A	A	A	B	B	A	B	A	A
S1_2053675	1	12.11002	B	B	B	B	A	A	A	A	B	A	A	B	B	A	A	B	B	A	H	A	A	B	A	B	N	B	A	B	A	N	A	A	B	A	A	B	A	H	A	A	A	B	B	A	B	A	A
S1_2053698	1	12.11003	B	B	B	B	A	A	A	A	B	A	A	B	B	A	A	B	B	A	H	A	A	B	A	B	B	B	A	B	A	B	A	A	B	A	A	B	A	H	A	A	A	B	B	H	B	A	A
S1_2053966	1	12.11004	B	B	B	B	A	A	A	A	B	A	A	B	B	A	A	B	B	A	H	A	A	B	A	B	B	B	A	B	A	N	A	A	B	A	A	B	A	H	A	A	A	B	B	A	B	A	A
S1_2069503	1	12.14	B	B	B	B	A	A	A	A	B	A	A	B	B	A	A	B	B	A	H	A	A	B	A	B	B	B	A	B	A	B	A	A	B	A	A	B	A	H	A	A	A	B	B	A	B	A	A
S1_2073123	1	12.17	B	B	B	B	A	A	A	A	B	A	A	B	B	A	A	B	B	A	H	N	A	B	A	B	B	B	A	B	A	N	A	A	B	A	A	B	N	H	A	A	A	B	B	A	B	A	A
S1_2075969	1	12.17001	B	B	B	B	A	A	A	A	B	A	A	B	B	A	A	B	B	A	H	A	A	B	A	B	B	B	A	B	A	B	A	A	B	A	A	B	N	H	A	A	A	B	B	A	B	A	A
S1_2077667	1	12.17002	B	B	B	B	A	A	A	A	B	A	A	B	B	A	A	B	B	A	H	A	A	B	A	B	B	B	A	B	A	B	A	A	B	A	A	B	N	H	A	A	A	B	B	A	B	A	A
S1_2077669	1	12.17003	B	B	B	B	A	A	A	A	B	A	A	B	B	A	A	B	B	A	H	A	A	B	A	B	B	B	A	B	A	B	A	A	B	A	A	B	N	H	A	A	A	B	B	A	B	A	A
S1_2082457	1	12.17004	B	B	B	B	A	A	N	A	B	A	A	B	B	A	A	B	B	A	H	A	A	B	A	B	B	B	A	B	A	N	A	A	B	A	A	B	A	H	A	A	A	B	B	A	B	A	A
S1_2082802	1	12.17005	B	B	B	B	A	A	A	A	B	A	A	B	B	A	A	B	B	A	H	A	A	B	A	B	B	B	A	B	A	B	A	A	B	A	A	B	N	H	A	A	A	B	B	A	B	A	A
S1_2085284	1	12.18	B	B	B	B	A	A	A	A	B	A	A	B	N	A	A	B	B	A	A	N	A	B	A	N	B	B	A	B	A	B	A	A	B	A	A	B	A	A	A	A	A	B	B	A	B	A	A
S1_2109453	1	12.21	B	B	B	B	A	A	A	A	B	A	A	B	B	A	A	B	B	A	H	A	A	B	A	B	A	B	A	B	A	B	A	A	B	A	A	B	N	H	A	A	A	B	B	A	B	A	A
S1_2109491	1	12.21001	B	B	B	B	A	A	A	A	B	A	A	B	B	A	A	B	B	A	H	A	A	B	A	B	A	B	A	B	A	B	A	N	B	A	A	B	N	H	A	A	A	B	B	A	B	A	A
S1_2154886	1	12.74	B	B	B	B	A	A	A	A	B	A	A	B	B	A	A	B	B	A	H	A	A	B	A	B	A	A	A	B	A	B	A	A	B	A	A	B	A	H	A	A	A	B	B	A	B	A	A
S1_2154934	1	12.74001	B	B	B	B	A	A	A	A	B	A	A	B	B	A	A	B	B	A	H	A	A	B	A	B	A	A	A	B	A	B	A	A	B	A	A	B	N	H	A	A	A	B	B	A	B	A	A
S1_2154970	1	12.74002	B	B	B	B	A	A	A	A	B	A	A	B	B	A	A	B	B	A	H	A	A	B	A	B	A	A	A	B	A	B	A	A	B	A	A	B	N	H	A	A	A	B	B	A	B	A	A
S1_2159142	1	12.88	B	B	B	B	A	A	A	A	B	A	A	B	B	A	A	B	B	A	H	A	A	B	A	B	A	A	A	B	A	N	A	A	B	A	A	B	A	H	A	A	A	B	B	A	B	A	A
S1_2169154	1	13.22	B	B	B	B	A	A	A	A	B	A	A	B	B	A	A	B	B	A	H	A	A	B	A	B	A	A	A	B	A	B	A	A	B	A	A	B	A	H	A	A	A	B	B	A	B	A	A
S1_2169155	1	13.22001	B	B	B	B	A	A	A	A	B	A	A	B	B	A	A	B	B	A	H	A	A	B	A	B	A	A	A	B	A	B	A	A	B	A	A	B	A	H	A	A	A	B	B	A	B	A	A
S1_2174328	1	13.38	B	B	B	B	A	A	A	A	B	A	A	B	B	A	A	B	B	A	H	A	A	B	A	B	A	A	A	B	A	B	A	A	B	A	A	B	A	H	A	A	A	B	B	A	B	A	A
S1_2212328	1	13.87	B	B	B	B	A	A	A	A	B	N	A	B	B	A	A	N	B	A	A	A	A	B	A	B	A	B	A	B	A	N	A	A	B	A	A	B	A	B	A	A	A	B	B	N	B	A	A
S1_2215052	1	13.9	B	B	B	B	A	A	A	A	B	A	A	B	B	A	A	B	B	A	H	A	A	N	A	B	A	B	A	B	A	N	A	A	B	A	A	B	A	B	A	A	A	B	B	A	B	A	A
S1_2224825	1	14.02	B	B	B	B	A	A	A	A	B	A	A	B	B	A	A	B	B	A	H	A	A	B	A	B	A	B	A	B	A	B	A	A	B	A	A	B	A	H	A	A	A	B	B	A	B	A	A
S1_2228168	1	14.07	B	B	B	B	A	A	A	A	B	A	A	B	B	A	A	B	B	A	H	A	A	H	A	B	A	B	A	B	A	B	A	A	B	A	A	B	A	H	A	A	A	B	B	A	B	A	A
S1_2241679	1	14.23	B	B	B	B	A	A	A	A	B	A	A	B	B	A	A	B	B	A	H	A	A	B	A	B	A	B	A	B	A	B	A	A	B	A	A	B	A	H	A	A	A	B	B	A	B	A	A
S1_2249761	1	14.33	B	B	B	B	A	A	A	A	B	A	A	B	B	A	A	B	B	A	H	A	A	B	A	B	A	B	A	B	A	B	A	A	B	A	A	B	A	H	A	A	A	B	B	A	B	A	A
S1_2294711	1	14.9	B	B	B	B	A	A	A	A	B	A	A	B	B	A	A	B	B	A	H	A	A	B	A	B	A	B	A	B	A	B	A	A	B	A	A	B	N	H	A	A	A	B	B	A	B	A	A
S1_2369044	1	15.63	B	B	B	N	A	A	A	A	B	A	A	B	B	A	A	B	B	A	H	A	A	B	A	B	A	B	A	B	A	B	A	N	B	A	A	B	N	H	A	A	A	B	B	A	B	A	A
S1_2389524	1	15.74	B	B	A	B	A	A	A	A	B	A	A	B	B	A	A	B	B	A	H	A	A	B	A	B	A	B	A	B	A	B	A	A	B	A	A	B	A	H	A	A	A	B	B	A	B	A	A
S1_2585653	1	16.31	B	B	A	B	A	A	A	A	B	A	A	B	B	A	A	N	B	A	H	A	A	B	A	B	A	B	A	B	A	B	A	A	B	A	A	B	A	H	A	A	B	B	B	A	B	A	A
S1_2592129	1	16.32	B	B	A	B	A	A	A	A	B	A	A	B	B	A	A	B	B	A	H	A	A	B	A	B	A	B	A	B	A	B	A	A	H	A	A	B	A	H	A	A	B	B	B	A	B	A	A
S1_2592147	1	16.32001	B	B	A	B	A	A	A	A	B	A	A	B	B	A	A	B	B	A	H	A	A	B	A	B	A	B	A	B	A	B	A	A	B	A	A	B	A	H	A	A	B	B	B	A	B	A	A
S1_2603676	1	16.34	B	B	A	B	A	A	A	A	B	A	A	B	B	A	A	N	B	A	H	A	A	B	A	B	A	B	A	B	A	N	A	A	B	A	A	B	N	H	A	A	B	B	B	A	B	A	A
S1_2663803	1	16.46	B	B	A	B	A	A	A	A	B	A	A	B	B	A	A	B	B	A	H	A	A	B	A	B	A	B	A	B	A	B	A	A	B	A	A	B	A	A	A	A	B	B	B	A	B	A	A
S1_2664703	1	16.46001	B	B	A	B	A	A	A	A	B	A	A	B	B	A	A	B	B	A	H	A	A	B	A	B	A	B	A	B	A	B	A	A	B	A	A	B	A	A	A	A	B	B	B	A	B	A	A
S1_2664709	1	16.46002	B	B	A	B	A	A	A	A	B	A	A	B	B	A	A	B	B	A	H	A	A	B	A	B	A	B	A	B	A	B	A	A	B	A	A	B	A	A	A	A	B	B	B	A	B	A	A
S1_2664710	1	16.46003	B	B	A	B	A	A	A	A	B	A	A	B	B	A	A	B	B	A	H	A	A	B	A	B	A	B	A	B	A	B	A	A	B	A	A	B	A	A	A	A	B	B	B	A	B	A	A
S1_2682979	1	16.55	B	B	A	B	A	A	A	A	B	A	A	B	B	A	A	N	B	A	H	A	A	B	A	B	A	B	A	B	A	B	A	A	B	A	A	B	A	A	A	A	B	B	B	A	B	A	A
S1_2683033	1	16.55001	B	B	A	B	A	N	A	A	B	A	A	B	B	A	A	N	B	A	H	A	A	B	A	B	A	B	A	B	A	N	A	A	B	A	A	B	N	A	A	A	B	B	B	A	B	A	A
S1_2721637	1	16.62	B	B	A	B	A	A	A	A	B	A	A	B	B	A	A	B	B	A	H	A	A	B	A	B	A	B	A	B	A	B	A	A	B	A	A	B	N	A	A	A	B	B	B	A	B	A	A
S1_2721642	1	16.62001	B	B	A	B	A	A	A	A	B	A	A	B	B	A	A	B	B	A	H	A	A	B	A	B	A	B	A	B	A	B	A	A	B	A	A	B	N	A	A	A	B	B	B	A	B	A	A
S1_2722934	1	16.62002	B	B	A	B	A	A	A	A	B	A	A	B	B	A	A	B	B	A	H	A	A	B	A	B	A	B	A	B	A	B	A	A	B	N	A	B	N	A	A	A	B	B	B	A	B	A	A
S1_2722949	1	16.62003	B	B	A	B	A	A	A	A	B	A	A	B	B	A	A	B	B	A	H	A	A	B	A	B	A	B	A	B	A	B	A	A	B	N	A	B	N	A	A	A	B	B	B	A	B	A	A
S1_2722955	1	16.62004	B	B	A	B	A	A	A	A	B	A	A	B	B	A	A	B	B	A	H	A	A	B	A	B	A	B	A	B	A	B	A	A	B	N	A	B	N	A	A	A	B	B	B	A	B	A	A
S1_2726133	1	16.62005	B	B	A	B	A	A	A	A	B	A	A	B	B	A	A	B	B	A	H	A	A	B	A	B	A	B	A	B	A	B	A	A	B	A	A	B	A	A	A	A	B	B	B	A	B	A	A
S1_2808272	1	16.82	B	B	A	B	A	A	A	A	B	A	A	B	B	A	A	B	B	A	H	A	A	B	A	B	A	B	A	B	A	B	A	A	B	A	A	B	A	A	A	A	B	B	B	A	B	A	A
S1_2867179	1	16.9	B	B	A	B	A	A	A	A	B	A	A	B	B	A	A	B	B	A	H	A	A	B	A	B	A	B	A	B	A	N	A	A	B	A	A	B	N	A	A	A	B	B	B	A	B	A	A
S1_2885956	1	17.06	B	B	A	B	A	A	A	A	B	A	A	B	B	A	A	B	B	A	H	A	A	B	A	B	A	B	A	B	A	B	A	A	B	A	A	B	N	A	A	A	B	B	B	A	B	A	A
S1_2885985	1	17.06001	B	B	A	B	A	A	A	A	B	A	A	B	B	A	A	B	B	A	H	A	A	B	A	B	A	B	A	B	A	B	A	A	B	A	A	B	N	A	A	A	B	B	B	A	B	A	A
S1_2899332	1	17.06002	B	B	A	B	A	A	A	A	B	A	A	B	B	A	A	B	B	A	H	A	A	B	A	B	A	B	A	B	A	B	A	A	B	A	A	B	N	A	A	A	B	B	B	A	B	A	A
S1_2902106	1	17.1	B	B	A	B	A	A	A	A	B	A	A	B	B	A	A	B	B	A	H	A	A	B	A	B	A	B	A	B	A	B	A	A	B	A	A	B	A	A	A	A	B	B	B	A	B	A	A
S1_2921039	1	17.2	B	B	A	B	A	A	A	A	B	A	A	B	B	A	A	B	B	A	H	A	A	B	A	B	A	B	A	B	A	B	A	A	B	A	A	B	A	A	A	A	B	B	B	A	B	A	A
S1_2921170	1	17.20001	B	B	A	B	A	A	A	A	B	A	A	B	B	A	A	B	B	A	H	A	A	B	A	B	A	N	A	B	A	B	A	A	B	A	A	B	A	A	A	A	B	B	B	A	B	A	A
S1_2921384	1	17.20002	B	B	A	B	A	A	A	A	B	A	A	B	B	A	A	B	B	A	H	A	A	B	A	B	A	B	A	B	A	B	A	A	B	A	A	B	A	A	A	A	B	B	B	A	B	A	A
S1_2925967	1	17.25	B	B	A	B	A	A	A	A	B	A	A	B	B	A	A	B	B	A	H	A	A	B	A	B	A	B	A	B	A	N	A	A	B	A	A	B	N	A	A	A	B	B	B	A	B	A	A
S1_2955357	1	17.29	B	B	A	B	A	A	A	A	B	A	A	B	B	A	A	B	B	A	A	A	A	B	A	B	A	B	A	B	A	B	A	A	B	A	A	B	A	A	A	A	B	B	B	A	B	A	A
S1_2958201	1	17.29001	B	B	A	B	A	A	A	A	B	A	A	B	B	A	A	B	B	A	A	A	A	B	A	B	A	B	A	B	A	N	A	A	B	A	A	B	A	A	A	A	B	B	B	A	B	A	A
S1_2972301	1	17.29002	B	B	A	B	A	A	A	A	B	A	A	B	B	A	A	B	B	A	H	A	A	B	A	B	A	B	A	B	A	B	A	A	B	A	A	B	A	A	A	A	B	B	B	A	B	A	A
S1_2972304	1	17.29003	B	B	A	B	A	A	A	A	B	A	A	B	B	A	A	B	B	A	H	A	A	B	A	B	A	B	A	B	A	B	A	A	B	A	A	B	N	A	A	A	B	B	B	A	B	A	A
S1_2984662	1	17.3	B	B	A	B	A	A	A	A	B	A	A	B	B	A	A	N	B	A	H	A	A	B	A	B	A	B	A	B	A	B	A	A	B	A	A	B	A	A	A	A	B	B	B	A	B	A	A
S1_2985172	1	17.30001	B	B	A	B	A	A	A	A	B	A	A	B	B	A	A	B	B	A	H	A	A	B	A	B	A	B	A	B	A	B	A	A	B	A	A	B	A	A	A	A	B	B	B	A	B	A	A
S1_2985677	1	17.30002	B	B	A	B	A	A	A	A	B	A	A	B	B	A	A	B	B	A	H	A	A	B	A	B	A	B	A	B	A	N	A	A	B	A	A	B	N	A	A	A	B	B	B	N	N	A	A
S1_3004853	1	17.32	B	B	A	B	A	A	A	A	B	A	A	B	B	A	A	B	B	A	H	A	A	B	A	B	A	B	A	B	A	B	A	A	B	A	A	B	N	A	A	A	B	B	B	A	B	A	A
S1_3004860	1	17.32001	B	B	A	B	A	A	A	A	B	A	A	B	B	A	A	B	B	A	H	A	A	B	A	B	A	B	A	B	A	B	A	A	B	A	A	B	N	A	A	A	B	B	B	A	B	A	A
S1_3005239	1	17.32002	B	B	A	B	A	A	A	A	B	A	A	B	B	A	A	B	B	A	H	A	A	B	A	B	A	B	A	B	A	B	A	A	B	A	A	B	N	A	A	A	B	B	B	A	B	A	A
S1_3005288	1	17.32003	B	B	A	B	A	A	A	A	B	A	A	B	B	A	A	B	B	A	H	A	A	B	A	B	A	B	A	B	A	B	A	A	B	A	A	B	A	A	A	A	B	B	B	A	B	A	A
S1_3016650	1	17.32004	B	B	A	B	A	A	A	A	B	A	A	B	B	A	A	B	B	A	H	A	A	B	A	B	A	B	A	B	A	B	A	A	B	A	A	B	A	A	A	A	B	B	B	A	B	A	A
S1_3039635	1	17.34	B	B	A	B	A	A	A	A	B	A	A	B	B	A	A	B	B	A	H	A	A	B	A	B	A	B	A	B	A	B	A	A	B	A	A	B	A	A	A	A	B	B	B	A	B	A	A
S1_3039704	1	17.34001	B	B	A	B	A	A	A	A	B	A	A	B	B	A	A	B	B	A	H	A	A	B	A	B	A	B	A	B	A	B	A	A	B	A	A	B	A	A	A	A	B	B	B	A	B	A	A
S1_3039723	1	17.34002	B	B	A	B	A	A	A	A	B	A	A	B	B	A	A	B	B	A	H	A	A	B	A	B	A	B	A	B	A	B	A	A	B	A	A	B	A	A	A	A	B	B	B	A	B	A	A
S1_3039724	1	17.34003	B	B	A	B	A	A	A	A	B	A	A	B	B	A	A	B	B	A	H	A	A	B	A	B	A	B	A	B	A	B	A	A	B	A	A	B	A	A	A	A	B	B	B	A	B	A	A
S1_3039725	1	17.34004	B	B	A	B	A	A	A	A	B	A	A	B	B	A	A	B	B	A	H	A	A	B	A	B	A	B	A	B	A	B	A	A	B	A	A	B	A	A	A	A	B	B	B	A	B	A	A
S1_3039727	1	17.34005	B	B	A	B	A	A	A	A	B	A	A	B	B	A	A	B	B	A	H	A	A	B	A	B	A	B	A	B	A	B	A	A	B	A	A	B	A	A	A	A	B	B	B	A	B	A	A
S1_3040202	1	17.34006	B	B	A	B	A	A	A	A	B	A	A	B	B	A	A	B	B	A	H	A	A	B	A	B	A	B	A	B	A	B	A	A	B	A	A	B	A	A	A	A	B	B	B	A	B	A	A
S1_3044783	1	17.34007	H	B	A	B	A	A	A	A	B	A	A	B	B	A	A	B	B	A	H	A	A	B	A	B	A	B	A	B	A	B	A	A	B	A	A	B	N	A	A	A	B	B	B	A	B	A	A
S1_3058292	1	17.35	B	B	A	B	A	A	A	A	B	A	A	B	B	A	A	B	B	A	H	A	A	H	A	B	A	B	A	B	A	B	A	A	B	A	A	B	A	A	A	A	B	B	B	A	B	A	A
S1_3092208	1	17.37	B	B	A	B	A	A	A	A	B	A	A	B	B	A	A	B	B	A	H	A	A	B	A	B	A	B	A	B	A	B	A	A	B	A	A	B	A	A	A	A	B	B	B	A	B	A	A
S1_3092210	1	17.37001	B	B	A	B	A	A	A	A	B	A	A	B	B	A	A	B	B	A	H	A	A	B	A	B	A	B	A	B	A	B	A	A	B	A	A	B	A	A	A	A	B	B	B	A	B	A	A
S1_3092212	1	17.37002	B	B	A	B	A	A	A	A	B	A	A	B	B	A	A	B	B	A	H	A	A	B	A	B	A	B	A	B	A	B	A	A	B	A	A	B	A	A	A	A	B	B	B	A	B	A	A
S1_3181193	1	17.37003	B	B	A	B	A	A	A	A	B	A	A	B	B	A	A	B	B	A	H	A	A	B	A	B	A	B	A	B	A	B	A	A	B	A	A	B	A	A	A	A	B	B	B	A	B	A	A
S1_3181239	1	17.37004	B	B	A	B	A	A	A	A	B	A	A	B	B	A	A	B	B	A	H	A	A	B	A	B	A	B	A	B	A	B	A	A	B	A	A	B	A	A	A	A	B	B	B	A	B	A	A
S1_3181242	1	17.37005	B	B	A	B	A	A	A	A	B	A	A	B	B	A	A	B	B	A	H	A	A	B	A	B	A	B	A	B	A	B	A	A	B	A	A	B	A	A	A	A	B	B	B	A	B	A	A
S1_3229006	1	17.49	B	B	A	B	A	A	A	A	B	A	A	B	B	A	A	B	B	A	H	A	A	B	A	B	A	B	A	B	A	B	A	A	B	A	A	B	A	A	A	A	B	B	B	A	B	A	A
S1_3251369	1	17.49001	B	B	A	B	A	A	A	A	B	A	A	B	B	A	A	B	B	A	H	A	A	B	A	B	A	B	A	B	A	B	A	A	B	A	A	B	N	A	A	A	B	B	B	A	N	A	A
S1_3251419	1	17.49002	B	B	A	B	A	A	A	A	B	A	A	B	B	A	A	B	B	A	H	A	A	B	A	B	A	B	A	B	A	N	A	A	B	A	A	B	N	A	A	A	B	B	B	A	B	A	A
S1_3251463	1	17.49003	B	B	A	B	A	A	A	A	B	A	A	B	B	A	A	B	B	A	H	A	A	B	A	B	A	B	A	B	A	B	A	A	B	A	A	B	N	A	A	A	B	B	B	A	B	A	A
S1_3252201	1	17.49004	B	B	A	B	A	A	A	A	B	A	A	B	B	A	A	B	B	A	B	A	A	B	A	B	A	B	A	B	A	B	A	A	B	A	A	B	N	A	A	A	B	B	B	N	B	A	A
S1_3259598	1	17.49005	B	B	A	B	A	A	A	A	B	A	A	B	B	A	A	B	B	A	H	A	A	B	A	B	A	B	A	B	A	B	A	A	B	A	A	B	A	A	A	A	B	B	B	A	B	A	A
S1_3259632	1	17.49006	B	B	A	B	A	A	A	A	B	A	A	B	B	A	A	B	B	A	H	A	A	B	A	B	A	B	A	B	A	B	A	A	B	A	A	B	A	A	A	A	B	B	B	A	B	A	A
S1_3259708	1	17.49007	B	B	A	B	A	A	A	A	B	A	A	B	B	A	A	B	B	A	H	A	A	B	A	B	A	B	A	B	A	B	A	A	B	A	A	B	A	A	A	A	B	B	B	A	B	A	A
S1_3259711	1	17.49008	B	B	A	B	A	A	A	A	B	A	A	B	B	A	A	B	B	A	H	A	A	B	A	B	A	B	A	B	A	B	A	A	B	A	A	B	A	A	A	A	B	B	B	A	B	A	A
S1_3259718	1	17.49009	B	B	A	B	A	A	A	A	B	A	A	B	B	A	A	B	B	A	H	A	A	B	A	B	A	B	A	B	A	B	A	A	B	A	A	B	A	A	A	A	B	B	B	A	B	A	A
S1_3263377	1	17.4901	B	B	A	B	A	A	A	A	B	A	A	B	B	A	A	B	B	A	H	A	A	B	A	B	A	B	A	B	A	B	A	A	B	A	A	B	N	A	A	A	B	B	B	A	B	A	A
S1_3263395	1	17.49011	B	B	A	B	A	A	A	A	B	A	A	B	B	A	A	B	B	A	H	A	A	B	A	B	A	B	A	B	A	B	A	A	B	A	A	B	N	A	A	A	B	B	B	A	B	A	A
S1_3263396	1	17.49012	B	B	A	B	A	N	A	A	B	A	A	B	B	A	A	B	B	A	H	A	A	B	A	B	A	B	A	B	A	B	A	A	B	A	A	B	N	A	A	A	B	B	B	A	B	A	A
S1_3263397	1	17.49013	B	B	A	B	A	A	A	A	B	A	A	B	B	A	A	B	B	A	H	A	A	B	A	B	A	B	A	B	A	B	A	A	B	A	A	B	N	A	A	A	B	B	B	A	B	A	A
S1_3289887	1	17.49014	B	B	A	B	A	A	A	A	B	A	A	B	B	A	A	B	B	A	H	A	A	B	A	B	A	B	A	B	A	N	A	A	B	A	A	B	A	A	A	A	B	B	B	A	B	A	A
S1_3289890	1	17.49015	B	B	A	B	A	A	A	A	B	A	A	B	B	A	A	B	B	A	H	A	A	B	A	B	A	B	A	B	A	N	A	A	B	A	A	B	A	A	A	A	B	B	B	A	B	A	A
S1_3289906	1	17.49016	B	B	A	B	A	A	A	A	B	A	A	B	B	A	A	B	B	A	H	A	A	B	A	B	A	B	A	B	A	N	A	A	B	A	A	B	A	A	A	A	B	B	B	A	B	A	A
S1_3315503	1	17.51	B	B	A	B	A	A	A	A	B	A	A	B	B	A	A	B	B	A	H	A	A	B	A	B	A	B	A	B	A	B	A	A	B	A	A	B	A	A	A	A	B	B	B	A	B	A	A
S1_3315516	1	17.51001	B	B	A	B	A	A	A	A	B	A	A	B	B	A	A	B	B	A	H	A	A	B	A	B	A	B	A	B	A	B	A	A	B	A	A	B	A	A	A	A	B	B	B	A	B	A	A
S1_3315521	1	17.51002	B	B	A	B	A	A	A	A	B	A	A	B	B	A	A	B	B	A	H	A	A	B	A	B	A	B	A	B	A	B	A	A	B	A	A	B	A	A	A	A	B	B	B	A	B	A	A
S1_3320678	1	17.51003	B	B	A	B	A	A	A	A	B	A	A	B	B	A	A	B	B	A	H	A	A	B	A	B	A	B	A	B	A	N	A	N	B	A	A	B	N	A	A	A	B	B	B	A	B	A	A
S1_3354562	1	17.53	B	B	A	B	A	A	A	A	B	A	A	B	B	A	B	B	B	A	A	A	A	B	A	B	A	B	A	B	A	B	A	A	B	A	A	B	N	A	A	A	B	B	B	A	B	A	A
S1_3356493	1	17.53001	B	B	A	N	A	A	A	A	B	A	A	B	B	A	B	H	B	A	A	A	A	B	A	B	A	B	A	B	A	B	A	A	B	A	A	B	N	A	A	A	B	B	B	A	B	A	A
S1_3435464	1	17.64	B	B	A	B	A	A	A	A	B	A	A	B	B	A	B	B	B	A	H	A	A	B	A	B	A	B	A	B	A	N	A	A	B	A	A	B	A	A	A	A	B	B	B	A	B	A	A
S1_3472175	1	17.72	B	B	N	B	A	N	N	A	B	A	A	B	B	A	B	N	B	A	B	A	A	B	A	B	A	B	A	B	A	B	A	N	B	A	A	B	N	A	A	A	B	B	B	A	B	A	A
S1_3489218	1	17.74	B	B	A	B	A	A	A	A	B	A	A	B	B	A	B	B	B	A	H	A	A	B	A	B	A	B	A	B	A	B	A	A	B	A	A	B	N	A	A	A	B	B	B	A	B	B	A
S1_3536384	1	17.97	B	B	A	B	A	A	A	A	B	A	A	B	B	A	B	B	B	A	H	A	A	B	A	B	A	B	A	B	A	B	A	A	B	A	A	B	A	A	A	A	B	B	B	A	B	B	A
S1_3609856	1	18.66	B	B	A	B	A	A	A	A	B	A	A	B	B	A	B	B	B	A	H	A	A	B	A	B	A	B	A	B	A	B	A	H	B	A	A	B	A	A	A	A	B	B	B	A	B	B	A
S1_3623034	1	18.99	B	B	A	B	A	A	A	A	B	A	A	B	B	A	B	B	B	A	H	A	A	B	A	B	A	B	A	B	A	B	A	A	B	A	A	B	A	A	A	A	B	B	B	A	B	B	A
S1_3623035	1	18.99001	B	B	A	B	A	A	A	A	B	A	A	B	B	A	B	B	B	A	H	A	A	B	A	B	A	B	A	B	A	B	A	A	B	A	A	B	A	A	A	A	B	B	B	A	B	B	A
S1_3623046	1	18.99002	B	B	A	B	A	A	A	A	B	A	A	B	B	A	B	B	B	A	H	A	A	B	A	B	A	B	A	B	A	B	A	A	B	A	A	B	A	A	A	A	B	B	B	A	B	B	A
S1_3623764	1	18.99003	B	B	A	B	A	A	A	A	B	A	A	B	B	A	B	B	B	A	H	A	A	B	A	B	A	B	A	B	A	B	A	A	B	A	A	B	N	A	A	A	B	B	B	A	B	B	A
S1_3623776	1	18.99004	B	B	A	B	A	A	A	A	B	A	A	B	B	A	B	B	B	A	H	A	A	B	A	B	A	B	A	B	A	B	A	A	B	A	A	B	N	A	A	A	B	B	B	A	B	B	A
S1_3673290	1	19.33	B	B	A	B	A	A	A	A	B	A	A	B	B	A	B	B	B	A	A	A	A	B	A	B	A	B	A	B	A	B	A	A	B	A	A	B	N	A	A	A	B	B	B	A	N	B	A
S1_3688266	1	19.38	B	B	A	B	A	A	A	A	B	A	A	B	B	A	B	H	B	A	H	A	A	B	A	B	A	B	A	B	A	B	A	A	B	A	A	B	A	A	A	A	B	B	B	A	B	B	A
S1_3690191	1	19.42	B	B	A	B	A	A	A	A	B	A	A	B	B	A	B	B	B	A	H	A	A	B	A	B	A	B	A	B	A	B	A	A	B	A	A	B	N	A	A	A	B	B	B	A	B	B	A
S1_3736068	1	19.61	B	B	A	B	A	A	A	A	B	A	A	B	B	A	B	B	B	A	H	A	A	B	A	B	A	B	A	B	A	B	A	A	B	A	A	B	A	A	A	A	B	B	B	A	B	B	A
S1_3736069	1	19.61001	B	B	A	B	A	A	A	A	B	A	A	B	B	A	B	B	B	A	H	A	A	B	A	B	A	B	A	B	A	B	A	A	B	A	A	B	A	A	A	A	B	B	B	A	B	B	A
S1_3788022	1	19.79	B	B	A	B	A	A	A	A	B	A	A	B	B	A	B	B	B	A	H	A	A	B	A	B	A	B	A	B	A	B	A	A	B	A	A	B	N	A	A	A	B	B	B	A	B	B	A
S1_3882820	1	19.96	B	B	A	B	A	A	A	A	B	A	A	B	B	A	B	B	B	A	H	A	A	B	A	B	A	B	A	B	A	B	A	B	B	A	A	B	A	A	A	A	B	B	B	A	B	A	A
S1_3939680	1	20.1	B	B	A	B	A	A	A	A	B	A	A	B	B	A	B	B	B	A	H	A	A	B	A	B	A	B	A	B	A	B	A	B	B	A	A	B	N	A	A	A	B	B	B	A	B	A	A
S1_3976012	1	20.31	A	B	A	B	A	A	A	A	B	A	A	B	B	A	B	B	B	A	H	A	A	B	A	B	A	B	A	B	A	B	A	B	B	A	A	B	N	A	A	A	B	B	B	A	B	A	A
S1_3995821	1	21.15	A	B	A	B	A	A	A	A	B	A	A	B	B	A	B	B	B	A	H	A	A	B	A	B	A	B	A	B	A	N	A	B	B	A	A	B	A	A	A	A	B	B	B	A	B	A	A
S1_4170954	1	21.37	A	B	A	B	A	A	A	A	B	A	B	B	B	B	B	B	B	A	H	A	A	B	A	B	A	B	A	B	A	B	H	B	B	A	A	A	A	A	A	A	B	B	A	A	B	A	A
S1_4181078	1	21.75	A	B	A	B	A	A	A	A	B	A	B	B	B	B	B	B	B	A	H	A	A	B	A	B	A	B	A	B	A	B	H	B	B	A	A	A	A	A	A	A	B	B	A	A	B	A	A
S1_4297959	1	21.9	A	B	A	A	A	A	A	A	B	A	B	B	B	B	B	B	B	A	H	A	A	B	A	B	A	B	A	A	A	B	H	B	B	A	A	A	A	A	A	A	B	B	A	A	B	A	A
S1_4297993	1	21.90001	A	B	A	A	A	A	A	A	B	A	B	B	B	B	B	B	B	A	A	A	A	B	A	B	A	B	A	A	A	B	H	B	B	A	A	A	A	A	A	A	B	B	A	A	B	A	A
S1_4302185	1	21.90002	A	B	A	A	A	A	A	A	B	A	B	B	B	B	B	B	B	A	H	A	A	B	A	B	A	B	A	A	A	B	H	B	B	H	A	A	A	A	A	A	B	B	A	A	B	A	A
S1_4323693	1	21.95	A	B	A	A	A	A	N	A	B	A	B	B	B	B	B	B	B	A	B	A	A	B	A	B	A	B	A	A	A	B	H	B	B	H	A	A	A	A	A	A	B	B	A	A	B	A	A
S1_4325016	1	21.95001	A	B	A	A	A	A	A	A	B	A	B	B	B	B	B	B	B	A	H	A	A	B	A	B	A	B	A	A	A	B	B	B	B	H	A	A	N	A	A	A	B	B	A	A	B	A	A
S1_4421905	1	22.07	A	B	A	A	A	A	A	A	B	A	B	B	B	B	B	B	B	A	H	A	A	B	A	B	A	B	A	A	A	A	H	B	B	H	A	A	N	A	A	A	B	B	A	A	B	A	A
S1_4438552	1	22.09	A	B	A	A	A	A	A	A	B	A	B	B	B	B	B	B	B	A	H	A	A	B	A	B	A	B	A	A	A	A	B	B	B	H	A	A	A	A	A	A	B	B	A	A	B	A	A
S1_4486055	1	22.15	A	B	A	A	A	A	A	A	B	A	B	B	B	B	B	B	B	A	H	A	A	B	A	B	A	B	A	A	A	A	H	B	B	A	A	A	A	A	A	A	B	B	A	A	B	A	A
S1_4489515	1	22.15001	A	B	A	A	A	A	A	A	B	A	B	B	B	B	B	B	B	A	B	A	A	B	A	B	A	B	A	A	A	A	H	B	B	A	A	A	A	A	A	A	B	B	A	A	B	A	A
S1_4532608	1	22.2	A	B	N	N	A	A	A	A	B	A	B	B	B	B	B	B	B	A	H	A	A	B	B	B	A	B	A	A	A	A	H	B	B	A	A	A	A	A	A	A	B	B	A	A	B	A	A
S1_4542512	1	22.21	A	B	A	A	A	A	A	A	B	A	B	B	B	B	B	B	B	A	H	A	A	B	B	B	A	B	A	A	A	A	H	B	B	A	A	A	A	A	A	A	B	B	A	A	B	A	A
S1_4632658	1	22.92	A	B	A	A	A	A	A	A	B	A	B	B	B	B	B	B	B	A	H	A	A	B	B	B	A	B	A	A	A	A	H	B	B	A	A	A	A	A	A	A	B	B	A	A	B	A	A
S1_4718203	1	23.51	A	B	A	A	A	A	A	A	B	A	B	B	B	B	B	B	B	A	H	A	A	B	B	B	A	B	A	A	A	N	H	B	B	A	A	A	A	A	A	A	B	B	A	A	B	A	A
S1_4897087	1	24.66	A	B	A	A	A	A	A	B	B	A	B	B	B	B	B	B	B	A	H	A	A	B	B	B	A	B	A	A	A	A	H	B	B	A	A	A	A	A	A	A	B	B	A	A	B	A	A
S1_4950941	1	24.92	A	B	A	A	A	A	A	B	B	A	B	B	B	B	B	B	B	A	H	A	A	B	B	B	A	B	A	A	A	A	H	B	B	A	A	A	A	A	A	A	B	B	A	A	B	A	A
S1_4951352	1	24.92001	A	B	A	N	A	A	A	B	B	A	B	B	B	B	B	B	B	A	H	A	A	B	B	B	A	B	A	A	A	A	H	B	B	A	A	A	N	A	A	A	B	B	A	A	B	A	A
S1_4958939	1	24.95	A	B	A	A	A	A	A	B	B	A	B	B	B	B	B	B	B	A	H	A	A	B	B	B	A	B	A	A	A	A	H	B	B	A	A	A	N	A	A	A	B	B	A	A	B	A	A
S1_4979229	1	25.11	A	B	A	A	A	A	A	B	B	A	B	B	B	B	B	B	B	A	H	A	A	B	B	B	A	B	A	A	A	A	H	B	B	A	A	A	N	A	A	A	B	B	A	A	B	A	A
S1_4979238	1	25.11001	A	B	A	A	A	A	A	B	B	A	B	B	B	B	B	B	B	A	H	A	A	B	B	B	A	B	A	A	A	A	H	B	B	A	A	A	N	A	A	A	B	B	A	A	B	A	A
S1_5000183	1	25.4	A	B	A	B	A	A	A	B	B	A	B	B	B	B	B	B	B	A	H	A	A	B	B	B	A	B	A	A	A	A	H	B	B	A	A	A	N	A	A	A	B	B	A	A	B	A	A
S1_5000232	1	25.40001	A	B	A	B	A	A	A	B	B	A	B	B	B	B	B	B	B	A	H	A	A	B	B	B	A	B	A	A	A	A	H	B	B	A	A	A	N	A	A	A	B	B	A	A	B	A	A
S1_5054013	1	26.51	A	B	A	B	A	A	A	B	B	A	B	B	B	B	B	B	B	A	A	A	A	B	B	B	A	B	A	A	A	A	A	N	B	A	A	A	N	A	A	A	B	B	A	A	B	A	A
S1_5054525	1	26.51001	A	B	A	B	A	A	A	B	B	A	B	B	B	B	B	B	B	A	H	A	A	B	B	B	A	B	A	A	A	H	H	B	B	A	A	A	A	A	A	A	B	B	A	A	B	A	A
S1_5064780	1	26.63	A	B	A	B	A	A	A	B	B	A	B	B	B	B	B	B	B	A	H	A	A	B	B	B	A	B	A	A	A	A	H	B	B	A	A	A	N	A	A	A	B	B	A	A	B	A	A
S1_5064781	1	26.63001	A	B	A	B	A	A	A	B	B	A	B	B	B	B	B	B	B	A	H	A	A	B	B	B	A	B	A	A	A	A	H	B	B	A	A	A	N	A	A	A	B	B	A	A	B	A	A
S1_5100459	1	27.24	A	B	A	B	A	A	A	B	B	A	B	B	B	B	B	B	B	A	H	A	A	B	B	B	A	B	A	A	A	A	B	B	B	A	A	B	A	A	A	A	B	B	A	A	B	A	A
S1_5101047	1	27.39	A	B	A	B	A	A	A	B	B	A	B	B	B	B	B	B	B	A	H	A	A	B	B	B	A	B	A	A	A	N	H	B	B	A	A	B	A	A	A	A	B	B	A	A	B	A	A
S1_5104220	1	27.39001	A	B	A	B	A	A	A	B	B	A	B	B	B	B	B	B	B	A	H	A	A	B	B	B	A	B	A	A	A	A	H	B	B	A	A	B	A	A	A	A	B	B	A	A	B	A	A
S1_5121104	1	27.71	A	B	A	B	A	A	A	B	B	A	B	B	B	B	B	B	B	A	H	A	A	B	B	B	A	B	A	A	A	A	H	B	B	A	A	B	A	A	A	A	B	B	A	A	B	A	A
S1_5216035	1	28.82	A	B	A	B	A	A	A	B	B	A	B	B	B	B	B	B	B	A	H	A	A	B	B	B	A	B	A	A	A	A	H	B	B	B	A	B	A	A	A	A	B	B	A	A	B	A	A
S1_5216036	1	28.82001	A	B	A	B	A	A	A	B	B	A	B	B	B	B	B	B	B	A	H	A	A	B	B	B	A	B	A	A	A	A	H	B	B	B	A	B	A	A	A	A	B	B	A	A	B	A	A
S1_5245783	1	29.11	A	B	A	B	A	A	A	B	B	A	B	B	B	B	B	B	B	A	H	A	A	B	B	B	A	B	A	A	A	A	H	B	B	B	A	B	A	A	A	A	B	B	A	A	B	A	A
S1_5256862	1	29.28	A	B	A	B	A	A	A	B	B	A	B	B	B	B	B	B	B	A	H	A	A	B	B	B	A	B	A	A	A	A	H	B	B	B	A	B	A	A	A	A	B	B	A	A	B	A	A
S1_5262690	1	29.33	A	B	A	B	A	A	A	B	B	A	B	B	B	B	B	B	B	A	H	A	A	B	B	B	A	B	A	A	A	A	H	B	B	B	A	B	N	A	A	A	B	B	A	A	B	A	A
S1_5335171	1	29.66	A	B	A	B	A	A	A	B	B	A	B	B	B	B	B	B	B	A	H	A	A	B	B	B	A	B	A	A	A	A	A	B	B	B	A	B	A	A	A	A	B	B	A	A	B	A	A
S1_5362050	1	29.72	A	B	A	B	A	A	A	B	B	A	B	B	B	B	B	B	B	A	H	A	A	B	B	B	A	B	A	A	A	A	H	N	B	B	A	B	N	A	A	A	B	B	A	A	B	A	A
S1_5393260	1	30.2	A	B	A	B	A	A	A	B	B	A	B	B	B	B	B	B	B	A	H	A	A	B	B	B	A	B	A	A	A	A	H	B	B	B	A	B	A	A	A	A	B	B	A	A	B	A	A
S1_5430888	1	30.49	A	B	A	B	A	A	A	B	B	A	B	B	B	B	B	B	B	A	H	A	A	B	B	B	A	B	A	A	A	A	H	B	B	B	A	B	A	A	A	A	B	B	A	A	B	A	A
S1_5526321	1	31.49	A	B	A	B	A	A	A	B	B	A	B	B	B	B	B	N	B	A	H	N	A	B	B	B	A	B	A	A	A	A	H	B	B	B	A	B	A	A	A	A	B	B	A	A	B	A	A
S1_5538329	1	31.65	A	B	A	B	A	A	A	B	B	A	B	B	B	B	B	B	B	A	H	A	A	B	B	B	A	B	A	A	A	N	N	B	B	B	A	B	A	A	A	A	B	B	A	A	B	A	A
S1_5566192	1	31.87	A	B	A	B	A	A	A	B	B	A	B	B	B	B	B	B	B	A	H	A	A	B	B	B	A	B	A	N	A	A	A	B	B	B	A	B	N	A	A	A	B	B	A	A	B	A	A
S1_5583761	1	32.24	A	B	A	B	A	A	A	B	B	A	B	B	B	B	B	B	B	A	H	A	A	H	B	B	A	B	A	A	A	A	H	B	B	B	A	B	A	A	A	A	B	B	A	A	B	A	A
S1_5622569	1	32.78	A	B	A	B	A	A	A	B	B	A	B	B	B	B	B	B	B	A	H	A	A	B	B	B	A	B	A	A	A	A	H	B	B	B	B	B	A	A	A	A	B	B	A	A	B	A	A
S1_5633524	1	32.93	A	B	A	B	A	A	N	B	B	A	B	B	B	B	B	B	B	A	H	A	A	B	B	B	A	B	A	A	A	N	A	B	B	B	B	B	N	A	A	A	B	B	A	A	B	A	A
S1_5656601	1	33.3	A	B	A	B	A	A	A	B	B	A	B	B	B	B	B	B	B	A	H	A	A	B	B	B	A	B	A	A	A	A	H	B	B	B	B	A	A	A	A	A	B	B	A	A	B	A	A
S1_5656605	1	33.30001	A	B	A	B	A	A	A	B	B	A	B	B	B	B	B	B	B	A	H	A	A	B	B	B	A	B	A	A	A	A	H	B	B	B	B	A	A	A	A	A	B	B	A	A	B	A	A
S1_5774227	1	34.23	A	B	A	B	A	A	A	B	B	A	B	B	B	B	B	B	B	A	H	A	A	B	B	B	A	B	A	A	A	A	H	B	B	B	B	A	N	A	A	A	B	B	A	A	B	A	A
S1_5774229	1	34.23001	A	B	A	B	A	A	A	B	B	A	B	B	B	B	B	B	B	A	H	A	A	B	B	B	A	B	A	A	A	A	H	B	B	B	B	A	N	A	A	A	B	B	A	A	B	A	A
S1_5774284	1	34.23002	A	B	A	B	A	A	A	B	B	A	B	B	B	B	B	B	B	N	H	A	A	B	B	B	A	B	A	A	A	A	H	B	B	B	B	A	A	A	A	A	B	B	A	A	B	A	A
S1_5774293	1	34.23003	A	B	A	B	A	A	A	B	B	A	B	B	B	B	B	B	B	N	H	A	A	B	B	B	A	B	A	A	A	A	H	B	B	B	B	A	A	A	A	A	B	B	A	A	B	A	A
S1_5782129	1	34.23004	A	B	A	B	A	A	A	B	B	A	B	B	B	B	B	B	B	A	H	A	A	B	B	B	A	B	A	A	A	A	H	B	B	B	B	A	N	A	A	A	B	B	A	A	B	A	A
S1_5788787	1	34.25	A	B	A	B	A	A	A	B	B	A	B	B	B	N	B	N	B	A	H	A	A	B	B	B	A	B	A	A	A	A	H	B	B	B	B	A	N	A	A	A	B	B	A	A	B	A	A
S1_5792315	1	34.25001	A	B	A	B	A	A	A	B	B	A	B	B	B	B	B	B	B	A	H	A	A	B	B	B	A	B	A	A	A	A	H	B	B	B	B	A	N	A	A	A	B	B	A	A	B	A	A
S1_5792338	1	34.25002	A	B	A	B	A	A	A	B	B	A	B	B	B	B	B	B	B	A	H	A	A	B	B	B	A	B	A	A	A	A	H	B	B	B	B	A	N	A	A	A	B	B	A	A	B	A	A
S1_5795241	1	34.25003	A	B	A	B	A	A	A	B	B	A	B	B	B	B	B	B	B	A	H	A	A	B	B	B	A	B	A	A	A	A	H	B	B	B	B	A	A	A	A	A	B	B	A	A	B	A	A
S1_5800570	1	34.3	A	B	A	N	A	N	A	B	B	A	B	B	B	B	B	B	B	A	H	N	A	B	B	B	A	B	A	A	A	A	H	B	B	N	B	A	N	A	A	A	B	B	A	N	B	A	A
S1_5824084	1	34.35	A	B	A	B	A	A	A	B	B	A	B	B	B	B	B	B	B	A	H	N	A	B	B	B	A	B	A	A	A	N	H	B	B	B	B	A	N	A	A	A	B	B	A	A	B	A	A
S1_5824085	1	34.35001	A	B	A	B	A	A	A	B	B	A	B	B	B	B	B	B	B	A	H	N	A	B	B	B	A	B	A	A	A	N	H	B	B	B	B	A	N	A	A	A	B	B	A	A	B	A	A
S1_5824120	1	34.35002	A	B	A	B	A	A	A	B	B	A	B	B	B	B	B	B	B	A	H	N	A	B	B	B	A	B	A	A	A	N	H	B	B	B	B	A	N	A	A	A	B	B	A	A	B	A	A
S1_5838058	1	34.37	A	B	A	B	A	A	A	B	B	A	B	B	B	B	B	B	B	A	H	A	A	B	B	B	A	B	A	A	A	A	H	B	B	B	B	A	A	A	A	A	B	B	A	A	B	A	A
S1_5838082	1	34.37001	A	B	A	B	A	A	A	B	B	A	B	B	B	B	B	B	B	A	H	A	A	B	B	B	A	B	A	A	A	A	H	B	B	B	B	A	A	A	A	A	B	B	A	A	B	A	A
S1_5839662	1	34.37003	A	B	A	B	A	A	A	B	B	A	B	B	B	B	B	B	B	A	H	A	A	B	B	B	A	B	A	A	A	A	H	B	B	B	B	A	A	A	A	A	B	B	A	A	B	A	A
S1_5845276	1	34.37004	A	B	A	H	A	A	A	B	B	A	B	B	B	B	B	B	B	A	H	A	A	B	B	B	A	B	A	A	A	A	H	B	B	B	B	A	A	A	A	A	B	B	A	A	B	A	A
S1_5845277	1	34.37005	A	B	A	B	A	A	A	B	B	A	B	B	B	B	B	B	B	A	H	A	A	B	B	B	A	B	A	A	A	A	H	B	B	B	B	A	A	A	A	A	B	B	A	A	B	A	A
S1_5848532	1	34.46	A	B	A	B	A	A	A	B	B	A	B	B	B	B	B	B	B	A	H	A	A	B	B	B	A	B	A	A	A	A	H	B	B	B	B	A	A	A	A	A	B	B	A	A	B	A	A
S1_5848533	1	34.46001	A	B	A	B	A	A	A	B	B	A	B	B	B	B	B	B	B	A	H	A	A	B	B	B	A	B	A	A	A	A	H	B	B	B	B	A	A	A	A	A	B	B	A	A	B	A	A
S1_5848536	1	34.46002	A	B	A	B	A	A	A	B	B	A	B	B	B	B	B	B	B	A	H	A	A	B	B	B	A	B	A	A	A	A	H	B	B	B	B	A	A	A	A	A	B	B	A	A	B	A	A
S1_5848537	1	34.46003	A	B	A	B	A	A	A	B	B	A	B	B	B	B	B	B	B	A	H	A	A	B	B	B	A	B	A	A	A	A	H	B	B	B	B	A	A	A	A	A	B	B	A	A	B	A	A
S1_5848538	1	34.46004	A	B	A	B	A	A	A	B	B	A	B	B	B	B	B	B	B	A	H	A	A	B	B	B	A	B	A	A	A	A	H	B	B	B	B	A	A	A	A	A	B	B	A	A	B	A	A
S1_5862048	1	34.47	A	B	A	B	A	N	A	B	B	A	B	B	B	B	B	B	B	A	B	A	A	B	B	B	A	B	A	A	A	N	H	B	B	B	B	A	A	A	A	A	B	B	A	N	B	A	A
S1_5862910	1	34.47001	A	B	A	B	A	A	A	B	B	A	B	B	B	B	B	B	B	A	H	A	A	B	B	B	A	B	A	A	A	A	H	B	B	B	B	A	N	A	A	A	B	B	A	A	B	A	A
S1_5863007	1	34.47002	A	B	A	B	A	A	A	B	B	A	B	B	B	B	H	B	B	A	H	A	A	B	B	B	A	B	A	A	A	A	H	B	B	B	B	A	N	A	A	A	B	B	A	A	B	A	A
S1_5867691	1	34.52	A	B	A	B	A	A	A	B	B	A	B	B	B	B	B	B	B	A	H	A	A	N	B	B	A	B	A	A	A	A	H	B	B	B	B	A	N	A	A	A	B	B	A	A	B	A	A
S1_5885838	1	34.55	A	B	A	B	A	A	A	B	B	A	B	B	B	B	B	B	B	A	H	A	A	B	B	B	A	B	A	A	A	A	H	B	B	B	B	A	N	A	A	A	B	B	A	A	B	A	A
S1_5892170	1	34.59	A	B	A	B	A	A	A	B	B	A	B	B	B	B	B	B	B	A	H	A	A	B	B	B	A	B	A	A	A	A	H	B	B	B	B	A	A	A	A	A	B	B	A	A	B	A	A
S1_5920937	1	34.67	A	B	A	B	A	A	A	B	B	A	B	B	B	B	B	B	B	A	H	A	A	B	B	B	A	B	A	A	A	A	H	B	B	B	B	A	A	A	A	A	B	B	A	A	B	A	A
S1_5969153	1	34.72001	A	B	A	B	A	A	A	B	B	A	B	B	B	B	B	B	B	A	H	A	A	B	B	B	A	B	A	A	A	A	H	B	B	B	B	A	A	A	A	A	B	B	A	A	B	A	A
S1_5972008	1	34.73	A	B	A	B	A	A	A	B	B	A	B	B	B	B	B	B	B	A	H	A	A	B	B	B	A	B	A	A	A	N	H	B	B	B	B	A	N	A	A	A	B	B	H	A	B	A	A
S1_5983898	1	34.74	A	B	A	B	A	A	A	B	B	A	B	B	B	B	B	B	B	A	A	A	A	B	B	B	A	B	A	A	A	A	H	B	B	B	B	A	N	A	A	A	B	B	A	A	B	A	A
S1_5983907	1	34.74001	A	B	A	B	A	A	A	B	B	A	B	B	B	B	B	B	B	A	A	A	A	B	B	B	A	B	A	A	A	A	H	B	B	B	B	A	N	A	A	A	B	B	A	A	B	A	A
S1_5995137	1	34.76	A	B	A	B	A	A	A	B	B	A	B	B	B	B	B	N	B	A	H	A	A	B	B	B	A	B	A	A	A	A	H	B	B	B	B	A	N	A	A	A	B	B	A	A	N	A	A
S1_6011219	1	34.78001	A	B	A	B	A	A	A	B	B	A	B	B	B	B	B	B	B	A	H	A	A	B	B	B	A	B	A	A	A	N	H	B	B	B	B	A	A	A	A	A	B	B	A	A	B	A	A
S1_6012801	1	34.78002	A	B	A	B	A	A	A	B	B	A	B	B	B	B	B	B	B	A	H	A	A	B	B	B	A	B	A	A	A	A	H	B	B	B	B	A	A	A	A	A	B	B	A	A	B	A	A
S1_6037592	1	34.82	A	B	A	B	A	A	A	B	B	A	B	B	B	B	B	B	B	A	H	A	A	B	B	B	A	B	A	A	A	A	H	B	B	B	B	A	N	A	A	A	B	B	A	A	B	A	A
S1_6057366	1	34.85	A	B	A	B	A	A	A	B	B	A	B	B	B	B	B	N	B	A	B	A	A	B	B	B	A	B	A	A	A	A	B	B	B	B	B	A	N	A	A	A	B	B	A	A	B	A	A
S1_6077035	1	34.87	A	B	A	B	A	A	A	B	B	A	B	B	B	B	B	B	B	A	H	A	A	B	B	B	A	B	A	A	A	A	A	B	B	B	B	A	A	A	A	A	B	B	A	A	B	A	A
S1_6096029	1	34.9	A	B	A	B	A	A	A	B	B	A	B	B	B	B	B	B	B	A	H	A	A	B	B	B	N	B	A	A	A	A	H	B	B	B	B	A	N	A	A	A	B	B	A	A	B	A	A
S1_6101882	1	34.92	A	B	A	B	A	A	A	B	B	A	B	B	B	B	B	B	B	A	H	A	A	B	B	B	A	B	A	A	A	A	H	B	B	B	B	A	A	A	A	A	B	B	A	A	B	A	A
S1_6146640	1	35.08	A	B	A	B	A	A	A	B	B	A	B	B	B	B	B	B	B	A	H	A	A	B	B	B	A	B	A	A	A	A	H	B	B	B	B	A	N	A	A	A	B	B	A	A	B	A	A
S1_6172572	1	35.13	A	B	A	B	A	A	A	B	B	A	B	B	B	B	B	B	B	A	H	A	A	B	B	B	A	B	A	A	A	A	H	B	B	B	B	A	A	A	A	A	B	B	A	A	B	A	A
S1_6183300	1	35.19	A	B	A	B	A	A	A	B	B	A	B	B	B	B	B	B	B	A	H	A	A	B	B	B	A	B	A	A	A	A	H	B	B	B	B	A	N	A	A	A	B	B	A	A	B	A	A
S1_6183759	1	35.19001	A	B	A	B	A	A	A	B	B	A	B	B	B	B	B	B	B	A	H	A	A	B	B	B	A	B	A	A	A	A	H	B	B	B	B	A	N	A	A	A	B	B	A	A	N	A	A
S1_6183979	1	35.19002	A	B	A	B	A	N	A	B	B	A	B	B	B	B	B	N	B	A	H	A	A	B	B	B	A	B	A	A	A	N	A	N	B	B	B	A	N	A	A	A	N	B	A	A	B	A	A
S1_6186026	1	35.19003	A	B	A	N	A	A	A	B	B	A	B	B	B	B	B	B	B	A	H	N	A	N	B	B	A	B	A	A	A	A	H	B	B	B	B	A	A	A	A	A	B	B	A	N	B	A	A
S1_6188297	1	35.19004	A	B	A	B	A	A	A	B	B	A	B	B	B	B	B	B	B	A	H	A	A	B	B	B	A	B	A	A	A	A	H	B	B	B	B	A	A	A	A	A	B	B	A	A	B	A	A
S1_6192614	1	35.29	A	B	A	B	A	A	A	B	B	A	B	B	B	B	B	B	B	A	H	A	A	B	B	B	A	B	A	A	A	A	H	B	B	B	B	A	A	A	A	A	B	B	A	A	B	A	A
S1_6192917	1	35.29002	A	B	A	B	A	A	A	B	B	A	B	B	B	B	B	B	B	A	H	A	A	B	B	B	A	B	A	A	A	A	H	B	B	B	B	A	N	A	A	A	B	B	A	A	B	A	A
S1_6217185	1	35.56	A	B	A	N	A	A	A	B	B	A	H	B	B	B	B	B	B	A	H	A	A	H	B	B	A	B	A	A	A	A	H	B	B	B	B	A	N	A	A	A	B	B	A	A	B	A	A
S1_6221965	1	35.61	A	B	A	B	A	A	A	B	B	A	B	B	B	B	B	N	B	A	H	A	A	N	B	B	A	B	A	A	A	A	H	N	B	B	B	A	N	A	A	A	B	B	A	A	B	A	A
S1_6222810	1	35.61001	A	B	A	B	A	N	A	B	B	A	B	B	B	B	B	B	B	A	H	A	A	B	B	B	A	B	A	A	A	A	H	B	B	B	B	A	A	A	A	A	B	B	A	A	B	A	A
S1_6222811	1	35.61002	A	B	A	B	A	N	A	B	B	A	B	B	B	B	B	B	B	A	H	A	A	B	B	B	A	B	A	A	A	A	H	B	B	B	B	A	A	A	A	A	B	B	A	A	B	A	A
S1_6239076	1	35.85	A	B	A	B	A	A	A	B	B	A	B	B	B	B	B	B	B	A	H	A	A	B	B	B	A	B	A	A	A	A	H	B	B	B	B	H	A	A	A	A	B	B	A	A	B	A	A
S1_6244492	1	35.85001	A	B	A	B	A	A	A	B	B	A	B	B	B	B	B	B	B	A	H	A	A	B	B	B	A	B	A	A	A	A	H	B	B	B	B	A	A	A	A	A	B	B	A	A	B	A	A
S1_6292087	1	36.17	A	B	A	B	A	A	A	B	B	A	B	B	B	B	B	B	B	A	H	A	A	B	B	B	A	B	A	A	A	A	H	B	B	B	B	A	A	A	A	A	B	B	A	A	B	A	A
S1_6354045	1	36.39	A	B	A	B	A	A	A	B	B	A	B	B	B	B	B	B	B	A	H	A	A	B	B	B	A	B	A	A	A	A	A	B	B	B	B	N	A	A	A	A	B	B	A	A	B	A	A
S1_6366850	1	36.43	A	B	A	B	A	A	A	B	B	A	B	B	B	B	B	B	B	A	H	A	A	B	B	B	A	B	A	A	A	A	H	B	B	B	B	H	N	A	A	A	B	B	A	A	B	A	A
S1_6369711	1	36.43001	A	B	A	B	A	A	A	B	B	A	B	B	B	B	B	B	B	A	H	A	A	B	B	B	A	B	A	A	A	A	B	B	B	B	B	A	A	A	A	A	B	B	A	A	B	A	A
S1_6385992	1	36.47	A	B	A	B	A	A	A	B	B	A	B	B	B	B	B	N	B	A	H	A	A	B	B	N	A	B	A	A	A	A	B	B	B	B	B	A	N	A	A	A	B	B	A	A	B	A	A
S1_6386004	1	36.47001	A	B	A	B	A	A	A	B	B	A	B	B	B	B	B	N	B	A	H	A	A	B	B	N	A	B	A	A	A	A	B	B	B	B	B	A	N	A	A	A	B	B	A	A	B	A	A
S1_6386008	1	36.47002	A	B	A	B	A	A	A	B	B	A	B	B	B	B	B	N	B	A	H	A	A	B	B	N	A	B	A	A	A	A	B	B	B	B	B	A	N	A	A	A	B	B	A	A	B	A	A
S1_6419288	1	36.47005	A	B	A	B	A	A	A	B	B	A	B	B	B	B	B	B	B	A	H	A	A	B	B	B	A	B	A	A	A	A	B	B	B	B	B	A	N	A	A	A	B	B	A	A	B	A	A
S1_6453026	1	36.78	A	B	A	B	A	A	A	B	B	N	B	B	B	B	B	B	B	A	B	A	A	B	B	B	A	B	A	N	N	A	H	N	B	B	B	A	N	A	A	A	B	B	A	A	B	A	A
S1_6494486	1	37.3	A	B	A	B	A	A	A	B	B	A	B	B	B	B	B	B	B	A	H	A	A	B	B	B	A	B	A	A	A	A	H	B	B	B	B	A	A	A	A	A	B	B	A	A	B	A	A
S1_6494529	1	37.30001	A	B	A	B	A	A	A	B	B	A	B	B	B	B	B	B	B	A	H	A	A	B	B	B	A	B	A	A	A	A	H	B	B	B	B	A	A	A	A	A	B	B	A	A	B	A	A
S1_6494546	1	37.30002	A	B	A	B	A	A	A	B	B	A	B	B	B	B	B	B	B	A	H	A	A	B	B	B	A	B	A	A	A	A	H	B	B	B	B	A	A	A	A	A	B	B	A	A	B	A	A
S1_6494547	1	37.30003	A	B	A	B	A	A	A	B	B	A	B	B	B	B	B	B	B	A	H	A	A	B	B	B	A	B	A	A	A	A	H	B	B	B	B	A	A	A	A	A	B	B	A	A	B	A	A
S1_6495174	1	37.30004	A	B	A	B	A	A	A	B	B	A	B	B	B	B	B	N	B	A	H	A	A	B	B	B	A	B	A	A	A	A	B	B	B	B	B	A	N	A	A	A	B	B	A	A	B	A	A
S1_6506839	1	37.30005	A	B	A	B	A	A	A	B	B	A	B	B	B	B	B	B	B	A	H	A	A	B	B	N	A	B	A	A	A	A	H	B	B	B	B	A	N	A	A	A	B	B	A	A	N	A	A
S1_6507213	1	37.30006	A	B	A	B	A	A	A	B	B	A	B	B	B	B	B	B	B	A	H	A	A	B	B	B	A	B	A	A	A	A	H	B	B	B	B	A	A	A	A	A	B	B	A	A	B	A	A
S1_6525868	1	37.38	A	B	A	B	A	A	A	B	B	A	B	B	B	B	B	B	B	A	H	A	A	B	B	B	A	B	A	A	A	A	H	B	B	B	B	A	A	A	A	A	B	B	A	A	B	A	A
S1_6528650	1	37.38001	A	B	A	B	A	A	A	B	B	A	B	B	B	B	B	B	B	A	H	A	A	B	B	B	A	B	A	A	A	A	H	B	B	B	B	A	A	A	A	A	B	B	A	A	B	A	A
S1_6535088	1	37.55	A	B	A	B	A	A	A	B	B	A	B	B	B	B	B	B	B	A	H	A	A	B	B	B	A	B	A	A	A	A	A	B	B	B	B	A	N	A	A	A	B	B	A	A	B	A	A
S1_6541206	1	37.55001	A	B	A	B	A	A	A	B	B	A	B	B	B	B	B	H	B	A	H	A	A	B	B	B	A	B	A	A	A	A	H	B	B	B	B	A	H	A	A	A	B	B	A	A	B	A	A
S1_6542949	1	37.57	N	B	A	B	A	A	N	B	B	A	B	B	B	B	B	B	B	A	H	A	A	B	B	B	A	B	A	A	A	N	A	N	B	B	B	A	A	A	A	A	B	B	A	A	B	A	A
S1_6566496	1	37.79	A	B	A	B	A	A	A	B	B	A	B	B	B	B	B	B	B	A	H	A	A	B	B	B	A	B	A	A	A	A	H	B	B	B	B	A	A	A	A	A	B	B	A	A	B	A	A
S1_6567972	1	37.79001	A	B	A	B	A	A	A	B	B	A	B	B	B	B	B	B	B	A	B	A	A	B	B	B	A	B	A	A	A	A	B	B	B	B	B	A	N	A	A	A	B	B	A	A	B	A	A
S1_6568053	1	37.81	A	B	A	B	A	A	A	B	B	A	B	B	B	B	B	B	B	A	H	A	A	B	B	B	A	B	A	A	A	N	H	B	B	B	B	A	N	A	A	A	B	B	A	A	B	A	A
S1_6591103	1	37.98	A	B	A	B	A	A	A	B	B	A	B	B	B	B	B	B	B	A	H	A	A	B	B	B	A	B	A	A	A	A	H	B	B	B	B	A	A	A	A	A	B	B	A	A	B	A	A
S1_6593442	1	38.1	A	B	A	B	A	A	A	B	B	A	B	B	B	B	B	B	B	A	H	A	A	B	B	B	A	B	A	A	A	A	H	B	B	B	B	A	A	A	A	A	B	B	A	A	B	A	A
S1_6630369	1	38.42	A	B	A	B	A	A	A	B	B	A	B	B	B	B	B	B	B	A	H	A	A	B	B	B	A	B	A	A	A	A	H	N	B	B	B	A	N	A	A	A	B	B	A	A	B	A	A
S1_6639245	1	38.51	A	B	A	B	A	A	A	B	B	A	B	B	B	B	B	B	B	A	H	A	A	B	B	B	A	B	A	A	A	A	H	B	B	B	B	A	N	A	A	A	B	B	A	A	B	A	A
S1_6640911	1	38.51001	A	B	A	B	A	A	A	B	B	A	B	B	B	B	B	B	B	A	H	A	A	B	B	B	A	B	A	A	A	A	H	B	B	B	B	A	A	A	A	A	B	B	A	A	B	A	A
S1_6652979	1	38.51002	A	B	A	B	A	A	A	B	B	A	B	B	B	B	B	B	B	A	H	A	A	B	B	B	A	B	A	A	A	A	H	B	B	B	B	A	N	A	A	A	B	B	A	A	B	A	A
S1_6674674	1	38.72	A	B	A	B	A	A	A	B	B	A	B	B	B	B	B	B	B	A	H	A	A	B	B	B	A	B	A	A	A	A	H	B	B	B	B	A	N	A	A	A	B	B	A	A	N	A	A
S1_6770036	1	39.04	A	B	A	B	A	A	A	B	B	A	B	B	B	B	B	B	B	A	H	A	A	B	B	B	A	B	A	A	A	A	H	B	B	B	B	A	A	A	A	A	B	B	A	A	B	A	A
S1_6783213	1	39.04001	A	B	A	B	A	A	A	B	B	A	B	B	B	B	B	B	B	A	H	A	A	B	B	B	A	B	A	A	A	A	H	B	B	B	B	A	A	A	A	A	B	B	A	A	B	A	A
S1_6783223	1	39.04002	A	B	A	B	A	A	A	B	B	A	B	B	B	B	B	B	B	A	H	A	A	B	B	B	A	B	A	A	A	A	H	B	B	B	B	A	A	A	A	A	B	B	A	A	B	A	A
S1_6783302	1	39.04003	A	B	A	B	A	A	A	B	B	A	B	B	B	B	B	B	B	A	H	A	A	B	B	B	A	B	A	A	H	A	H	B	B	B	B	A	N	A	A	A	B	B	A	A	B	A	A
S1_6788173	1	39.04004	A	B	A	B	A	N	A	B	B	A	B	B	B	B	B	B	B	A	H	A	A	B	B	B	A	B	A	A	A	A	H	B	B	B	B	A	N	A	A	A	B	B	A	A	N	A	A
S1_6798445	1	39.05	A	B	A	B	A	A	A	B	B	A	B	B	B	B	B	B	B	A	H	A	A	B	B	B	A	B	A	A	A	A	H	B	B	B	B	A	A	A	A	A	B	B	A	A	B	A	A
S1_6814916	1	39.16	A	B	A	B	A	A	A	B	B	A	B	B	B	B	B	B	B	A	H	A	A	B	B	B	A	B	A	A	A	A	H	B	B	B	B	A	A	A	A	A	B	B	A	A	B	A	A
S1_6820108	1	39.18	A	B	A	B	A	A	A	B	B	A	B	B	B	B	B	B	B	A	H	A	A	B	B	B	A	B	A	A	A	A	H	B	B	B	B	A	N	A	A	A	B	B	A	A	B	A	A
S1_6827000	1	39.27	A	B	A	B	A	A	A	B	B	A	B	B	B	B	B	N	B	A	H	A	A	B	B	B	A	B	A	A	A	A	H	B	B	B	B	A	A	A	A	A	B	B	A	A	B	A	A
S1_6827076	1	39.27001	A	B	A	N	A	A	A	B	B	A	B	B	B	B	B	B	B	A	H	A	A	B	B	B	A	B	A	A	A	A	H	B	B	B	B	A	N	A	A	A	B	B	A	A	B	A	A
S1_6890004	1	39.67	A	B	A	B	A	A	A	B	B	A	B	B	B	B	B	B	B	A	H	A	A	B	B	B	A	B	A	A	A	A	B	B	B	B	B	A	A	A	A	A	B	B	A	N	B	A	A
S1_6898955	1	39.7	A	B	A	B	A	A	A	B	B	A	B	B	B	B	B	B	B	A	H	A	A	B	B	B	A	B	A	A	A	A	H	B	B	B	B	A	A	A	A	A	B	B	A	A	B	A	A
S1_6909966	1	39.75	A	B	A	N	A	A	A	B	B	A	B	B	B	B	B	B	B	A	H	A	A	B	B	B	A	B	A	A	A	N	H	N	B	B	B	A	N	A	A	A	B	B	A	A	B	A	A
S1_6909980	1	39.75001	A	B	A	N	A	A	A	B	B	A	B	B	B	B	B	B	B	A	H	A	A	B	B	B	A	B	A	A	A	N	H	N	B	B	B	A	N	A	A	A	B	B	A	A	B	A	A
S1_6958015	1	39.77	A	B	A	B	A	A	A	B	B	A	B	B	B	B	B	B	B	A	H	A	A	B	B	B	A	B	A	A	A	A	H	B	B	B	B	A	A	A	A	A	B	B	A	A	B	A	A
S1_6980439	1	40.08	A	B	A	B	A	N	A	B	B	A	B	B	B	B	B	B	B	A	H	A	A	B	B	B	A	B	A	A	A	A	H	B	B	B	B	A	A	A	A	A	B	B	A	A	B	A	A
S1_6993254	1	40.08001	A	B	A	B	A	A	A	B	B	A	B	B	B	B	B	B	B	A	H	A	A	B	B	B	A	B	A	A	A	A	H	B	B	B	B	A	A	A	A	A	B	B	A	A	B	A	A
S1_6995239	1	40.08002	A	B	A	B	A	A	A	B	B	A	B	B	B	B	B	B	B	A	H	A	A	B	B	B	A	B	A	A	A	A	H	B	B	B	B	A	N	A	A	A	B	B	A	A	B	A	A
S1_7009594	1	40.08005	A	B	A	B	A	A	A	B	B	A	B	B	B	B	B	B	B	A	H	A	A	B	B	B	A	B	A	A	A	A	H	B	B	B	B	A	A	A	A	A	B	B	A	A	B	A	A
S1_7021704	1	40.12	A	B	A	B	A	A	A	B	B	A	B	B	B	B	B	B	B	A	H	A	A	B	B	B	A	B	A	A	A	A	H	B	B	B	B	N	A	A	A	A	B	B	A	A	B	A	A
S1_7021717	1	40.12001	A	B	A	B	A	A	A	B	B	A	B	B	B	B	B	N	B	A	H	A	A	B	B	B	A	B	A	A	A	N	H	B	B	B	B	A	N	A	A	A	B	B	A	A	B	A	A
S1_7031586	1	40.12002	A	B	A	B	A	A	A	B	B	A	B	B	B	B	B	B	B	A	H	A	A	B	B	B	A	B	A	A	A	A	H	B	B	B	B	A	N	A	A	A	B	B	A	A	B	A	A
S1_7031696	1	40.12003	A	B	A	B	A	A	A	B	B	A	B	B	B	B	B	B	B	A	H	A	A	B	B	B	A	B	A	A	A	N	B	B	B	B	B	A	A	A	A	A	B	B	A	A	B	A	A
S1_7031716	1	40.12004	A	B	A	B	A	A	A	B	B	A	B	B	B	B	B	B	B	A	H	A	A	B	B	B	A	B	A	A	A	N	H	B	B	B	B	A	A	A	A	A	B	B	A	A	B	A	A
S1_7055649	1	40.12005	A	B	A	B	A	A	A	B	B	A	B	B	B	B	B	B	B	A	H	A	A	B	B	B	A	B	A	A	A	A	H	B	B	B	B	A	A	A	A	A	B	B	A	A	B	A	A
S1_7071502	1	40.12006	A	B	A	B	A	A	A	B	B	A	B	B	B	B	B	B	B	A	H	A	A	B	B	B	A	B	A	A	A	A	H	B	N	B	B	A	N	A	A	A	B	B	A	A	B	A	A
S1_7071531	1	40.12007	A	B	A	B	A	A	A	B	B	A	B	B	B	B	B	B	B	A	H	A	A	B	B	B	A	B	A	A	A	A	H	B	N	B	B	A	N	A	A	A	B	B	A	A	B	A	A
S1_7073324	1	40.12008	A	B	A	B	A	A	A	B	B	A	B	B	B	B	B	B	B	A	H	A	A	B	B	B	A	B	A	A	A	A	H	B	B	B	B	A	A	A	A	A	B	B	A	A	B	A	A
S1_7076473	1	40.46	A	B	A	B	A	A	A	B	B	A	B	B	B	B	B	B	B	A	A	A	A	B	B	B	A	B	A	A	A	A	A	B	B	B	B	A	A	A	A	A	B	B	A	A	N	A	A
S1_7082709	1	40.46001	A	B	A	B	A	A	A	B	B	A	B	B	B	A	B	B	B	A	B	A	A	B	B	B	A	B	A	A	A	A	B	B	B	B	B	A	N	A	A	A	B	B	A	A	B	A	A
S1_7093399	1	40.46002	A	B	A	B	A	A	A	B	B	A	B	B	B	A	B	B	B	A	H	A	A	B	B	B	A	B	A	A	A	A	H	B	B	B	B	A	N	A	A	A	B	B	A	A	B	A	B
S1_7093510	1	40.46003	A	B	A	B	A	A	A	B	B	A	B	B	B	A	B	B	B	A	H	A	A	B	B	B	A	B	A	A	A	A	H	B	B	B	B	A	N	A	A	A	B	B	A	A	B	A	B
S1_7093663	1	40.46004	A	B	A	B	A	A	A	B	B	A	B	B	B	A	B	B	B	A	H	A	A	B	B	B	A	B	A	A	A	A	H	B	B	B	B	A	A	A	A	A	B	B	A	A	B	A	B
S1_7096314	1	40.46005	A	B	A	B	A	A	A	B	B	A	B	B	B	A	B	B	B	A	H	A	A	B	B	B	A	B	A	A	A	A	H	B	B	B	B	A	N	A	A	A	B	B	A	A	B	A	B
S1_7100365	1	40.46006	A	B	A	B	A	A	A	B	B	A	B	B	B	A	B	B	B	A	H	A	A	B	B	B	A	B	A	A	A	A	H	B	B	B	B	A	A	A	A	A	B	B	A	A	B	A	B
S1_7105287	1	40.46007	A	B	A	B	A	A	A	B	B	A	B	B	B	A	B	B	B	A	H	A	A	B	B	B	A	B	A	A	A	A	A	B	B	B	B	A	A	A	A	A	B	B	A	A	B	A	B
S1_7105297	1	40.46008	A	B	A	B	A	A	A	B	B	A	B	B	B	A	B	B	B	A	H	A	A	B	B	B	A	B	A	A	A	A	A	B	B	B	B	A	A	A	A	A	B	B	A	A	B	A	B
S1_7105332	1	40.46009	A	B	A	B	A	A	A	B	B	A	B	B	B	A	B	B	B	A	H	A	A	B	B	B	A	B	A	A	A	A	A	B	B	B	B	A	A	A	A	A	B	B	A	A	B	A	B
S1_7105376	1	40.4601	A	B	A	B	A	A	A	B	B	A	B	B	B	A	B	B	B	A	H	A	A	B	B	B	A	B	A	A	A	A	H	B	B	B	B	A	A	A	A	A	B	B	A	A	B	A	B
S1_7105405	1	40.46011	A	B	A	B	A	A	A	B	B	A	B	B	B	A	B	B	B	A	H	A	A	B	B	B	A	B	A	A	A	A	H	B	B	B	B	A	A	A	A	A	B	B	A	A	N	A	B
S1_7105413	1	40.46012	A	B	A	B	A	A	A	B	B	A	B	B	B	A	B	B	B	A	H	A	A	B	B	B	A	B	A	A	A	A	H	B	B	B	B	A	A	A	A	A	B	B	A	A	N	A	B
S1_7106302	1	40.46013	A	B	A	B	A	A	A	B	B	A	B	B	B	A	B	B	B	A	H	A	A	B	B	B	A	B	A	A	A	H	H	B	B	B	B	A	A	A	A	A	B	B	A	A	B	A	B
S1_7107715	1	40.46014	A	B	A	B	A	A	A	B	B	A	B	B	B	A	B	B	B	A	H	A	A	B	B	B	A	B	A	A	A	A	H	B	B	B	B	A	A	A	A	A	B	B	A	A	B	A	B
S1_7136716	1	40.5	A	B	A	B	A	A	A	B	B	A	B	B	B	A	B	B	B	A	H	A	A	B	B	B	A	B	A	A	A	A	H	B	B	B	B	A	A	A	A	A	B	B	A	A	B	A	B
S1_7173743	1	40.62	A	B	A	B	A	A	A	B	B	A	B	B	B	A	B	B	B	A	H	A	A	B	B	B	A	B	A	A	A	A	H	B	B	B	B	A	A	A	A	A	B	B	A	A	B	A	B
S1_7270984	1	41.67	A	B	A	B	A	A	A	B	B	A	B	B	B	A	B	B	B	A	A	A	B	B	B	B	A	B	A	A	A	A	H	B	B	B	B	A	N	A	A	A	B	B	A	A	B	A	B
S1_7295376	1	41.77	A	B	A	B	A	A	A	B	B	A	B	B	B	A	B	B	B	A	H	A	B	B	B	B	A	B	A	A	A	A	H	B	B	B	B	A	A	A	A	A	B	B	A	A	B	A	B
S1_7296380	1	41.77001	A	B	A	B	A	A	A	B	B	A	B	B	B	A	B	B	B	A	H	A	B	B	B	B	A	B	A	A	A	A	H	B	B	B	B	A	A	A	A	A	B	B	A	A	B	A	B
S1_7309207	1	41.77002	A	B	A	B	A	A	A	B	B	A	B	B	B	A	B	B	B	A	H	A	B	B	B	B	A	B	A	A	A	A	H	B	B	B	B	A	N	A	A	A	B	B	A	A	B	A	B
S1_7338803	1	41.77003	A	B	A	B	A	A	A	B	B	A	B	B	B	A	B	B	B	A	H	A	B	B	B	B	A	B	A	A	A	A	H	B	B	B	B	A	N	A	A	A	B	B	A	A	B	A	B
S1_7344741	1	41.77004	A	B	A	B	A	A	A	B	B	A	B	B	B	A	B	B	B	A	H	A	B	B	B	B	A	B	A	A	A	A	H	B	B	B	B	A	A	A	A	A	B	B	A	A	B	A	B
S1_7344844	1	41.77005	A	B	A	B	A	A	A	B	B	A	B	B	B	A	B	B	B	A	H	A	B	B	B	B	A	B	A	A	A	A	H	B	B	B	B	A	A	A	A	A	B	B	A	A	B	A	B
S1_7370253	1	41.77006	A	B	A	B	A	A	A	B	B	A	B	B	B	A	B	B	B	A	N	A	B	B	B	N	B	B	A	A	A	A	H	B	B	B	B	A	A	A	A	A	B	B	A	A	B	A	B
S1_7392478	1	41.77007	A	B	A	B	A	A	A	B	B	A	B	B	B	A	B	B	H	A	A	A	B	B	B	H	H	B	A	A	A	A	H	B	H	B	B	A	N	A	A	A	B	B	A	A	B	A	B
S1_7403731	1	42.1	A	B	A	B	A	A	A	B	B	A	B	B	B	A	B	N	B	A	H	A	B	B	B	B	B	B	A	A	A	A	A	B	B	B	B	A	A	A	A	A	B	B	A	A	B	A	B
S1_7421688	1	42.10001	A	B	A	B	A	A	A	B	B	A	N	B	B	A	B	B	H	A	H	A	B	B	B	B	B	B	A	A	A	A	H	B	B	B	B	A	A	A	A	A	B	B	A	A	B	A	B
S1_7430580	1	42.10002	A	B	A	B	A	A	A	B	B	A	B	B	B	A	B	B	B	A	H	A	B	B	B	B	B	B	A	A	A	N	H	B	B	B	B	A	A	A	A	A	B	B	A	A	B	A	B
S1_7437743	1	42.10003	A	B	A	B	A	A	A	B	B	A	B	B	B	A	B	B	B	A	H	A	B	B	B	B	B	B	A	A	A	A	H	B	B	B	B	A	A	A	A	A	B	B	A	A	B	A	B
S1_7439164	1	42.10005	A	B	A	B	A	A	A	B	B	A	B	B	B	A	B	B	B	A	H	A	B	B	B	B	B	B	A	A	A	A	H	B	B	B	B	A	A	A	A	A	B	B	A	A	B	A	B
S1_7458087	1	42.10006	A	B	A	B	A	A	A	B	B	A	B	B	B	A	B	B	B	A	H	A	B	B	B	B	B	B	A	A	A	A	H	B	B	B	B	A	A	A	A	A	B	B	A	A	B	A	B
S1_7481732	1	42.10007	A	B	A	B	A	A	A	B	B	A	B	B	B	A	B	B	B	A	H	A	B	B	B	B	B	B	A	A	A	A	H	B	B	B	B	A	A	A	A	B	B	B	A	A	B	A	B
S1_7485263	1	42.10008	A	B	N	B	A	A	A	B	B	A	B	B	B	A	B	B	B	A	H	N	B	B	B	B	B	B	A	A	N	A	H	B	B	B	B	A	A	A	A	B	B	B	A	A	B	A	B
S1_7520107	1	42.1001	A	B	A	B	A	A	A	B	B	A	B	B	B	A	B	B	B	A	H	A	B	B	B	B	B	B	A	A	A	A	H	B	B	B	B	A	A	A	A	B	B	B	A	A	B	A	B
S1_7528658	1	42.10011	A	B	A	B	A	N	A	B	B	A	B	B	B	A	B	B	B	A	H	A	B	B	B	B	B	B	A	A	A	A	H	B	B	B	B	A	N	A	A	B	B	B	A	A	B	A	B
S1_7535447	1	42.13	A	B	A	B	A	A	A	B	B	A	B	B	B	A	B	B	B	A	H	A	B	B	B	B	B	B	A	A	A	A	H	B	B	B	B	A	A	A	A	B	B	B	A	A	B	A	B
S1_7542928	1	42.13001	A	B	A	B	A	A	A	B	B	A	B	B	B	A	B	B	B	A	H	A	B	B	B	B	B	B	A	A	A	A	H	B	B	B	B	A	A	A	A	B	B	B	A	A	B	A	B
S1_7542949	1	42.13002	A	B	A	B	A	A	A	B	B	A	B	B	B	A	B	B	B	A	H	A	B	B	B	B	B	B	A	A	A	A	H	B	B	B	B	A	A	A	A	B	B	B	A	A	B	A	B
S1_7569628	1	42.37	A	B	A	B	A	A	A	B	B	A	B	B	B	A	B	H	B	A	H	A	B	B	B	B	B	B	A	A	A	A	H	B	B	B	B	A	N	A	A	B	B	B	A	A	B	A	B
S1_7570999	1	42.37001	A	B	A	B	A	A	A	B	B	A	B	B	B	A	B	B	B	A	H	A	B	B	B	B	B	B	A	A	A	A	H	B	B	B	B	A	A	A	A	B	B	B	A	A	B	A	B
S1_7571027	1	42.37002	A	B	A	B	A	A	A	B	B	A	B	B	B	A	B	B	B	A	H	A	B	B	B	B	B	B	A	A	A	A	H	B	B	B	B	A	A	A	A	B	B	B	A	A	B	A	B
S1_7571459	1	42.37003	A	B	A	B	A	A	A	B	B	H	B	B	B	A	B	B	B	A	H	A	B	B	B	B	B	B	A	A	A	A	A	N	B	B	B	A	N	A	A	B	B	B	A	A	N	A	B
S1_7588929	1	42.42	A	B	A	B	A	A	A	B	B	A	B	B	B	A	B	B	B	A	H	A	B	B	B	B	B	B	A	A	A	A	B	B	B	B	B	A	A	A	A	B	B	B	A	A	B	A	B
S1_7593075	1	42.42001	A	B	A	B	A	A	A	B	B	A	B	B	B	A	B	B	B	A	H	A	B	B	B	B	B	B	A	A	A	A	B	B	B	B	B	A	N	A	A	B	B	B	A	A	B	A	B
S1_7605593	1	42.42002	A	B	A	B	A	A	A	B	B	A	B	B	B	A	B	B	B	A	H	A	B	B	B	B	B	B	A	A	A	A	B	B	B	B	B	A	A	A	A	B	B	B	A	A	B	A	B
S1_7621865	1	42.55	A	B	A	B	A	A	A	B	B	A	B	B	B	A	B	B	B	A	H	A	B	B	B	B	B	B	A	A	A	A	B	B	B	B	B	A	N	A	A	B	B	B	A	A	N	A	B
S1_7628031	1	42.55001	A	B	A	B	A	A	A	B	B	A	B	B	B	A	B	B	B	A	H	A	B	B	B	B	B	B	A	A	A	A	B	B	B	B	B	A	A	A	A	B	B	B	A	A	B	A	B
S1_7667023	1	42.59	A	B	A	B	A	A	A	B	B	A	B	B	B	A	B	B	B	A	H	A	B	B	B	B	B	B	A	A	A	A	B	B	B	B	B	A	N	A	A	B	B	B	A	A	B	A	B
S1_7680341	1	42.62	A	B	A	B	A	A	A	B	B	A	B	B	B	A	B	B	B	A	H	N	B	B	B	B	B	B	H	A	A	A	B	B	B	B	B	A	A	A	A	B	B	B	A	A	B	A	B
S1_7693316	1	42.66	A	B	A	B	A	A	A	B	B	A	B	B	B	A	B	B	B	A	H	A	B	B	B	B	B	B	A	A	A	A	B	B	B	B	B	A	N	A	A	B	B	B	A	A	B	A	B
S1_7693317	1	42.66001	A	B	A	B	A	A	A	B	B	A	B	B	B	A	B	B	B	A	H	A	B	B	B	B	B	B	A	A	A	A	B	B	B	B	B	A	N	A	A	B	B	B	A	A	B	A	B
S1_7693321	1	42.66002	A	B	A	B	A	A	A	B	B	A	B	B	B	A	B	B	B	A	H	A	B	B	B	B	B	B	A	A	A	A	B	B	B	B	B	A	N	A	A	B	B	B	A	A	B	A	B
S1_7701970	1	42.66003	A	B	A	B	A	A	A	B	B	A	B	B	B	A	B	B	B	A	H	A	B	B	B	B	B	B	A	A	A	A	B	B	B	B	B	A	A	A	A	B	B	B	A	A	B	A	B
S1_7721612	1	42.82	A	B	A	B	A	A	A	B	B	A	B	B	B	A	B	B	B	A	H	A	B	B	B	B	B	B	A	A	A	A	B	B	B	B	B	A	A	A	A	B	B	B	A	A	B	A	B
S1_7749567	1	43.05	A	B	A	B	A	A	A	B	B	A	B	B	B	A	B	B	B	A	H	A	B	B	B	B	B	B	A	A	A	A	B	B	B	B	B	A	A	A	A	B	B	B	A	A	B	A	B
S1_7749590	1	43.05001	A	B	A	B	A	A	A	B	B	A	B	B	B	A	B	B	B	A	H	A	B	B	B	B	B	B	A	A	A	A	B	B	B	B	B	A	A	A	A	B	B	B	A	A	B	A	B
S1_7778054	1	43.10001	A	B	A	B	A	A	A	B	B	A	B	B	B	A	B	B	B	A	H	A	B	B	B	B	B	B	A	A	A	A	B	B	B	B	B	A	A	A	A	B	B	B	A	A	B	A	B
S1_7796539	1	43.24	A	B	A	B	A	A	N	B	B	A	B	B	B	A	B	B	B	A	H	A	B	B	B	B	B	B	A	A	A	A	B	B	B	B	B	A	N	A	A	B	B	B	A	A	B	A	B
S1_7796598	1	43.24001	A	B	A	B	H	A	A	B	B	A	B	B	B	A	B	B	B	A	H	A	B	B	B	B	B	B	A	A	A	A	B	B	B	B	B	A	N	A	A	B	B	B	A	A	B	A	B
S1_7802048	1	43.27	A	B	A	B	A	A	A	B	B	A	B	B	B	A	B	N	B	A	H	A	B	B	B	B	B	B	A	A	A	A	B	N	B	B	B	A	N	A	A	B	B	B	A	A	B	A	B
S1_7849154	1	43.63	A	B	A	B	A	A	A	B	B	A	B	B	B	A	B	B	B	A	H	A	B	B	B	B	B	B	A	A	A	A	B	B	B	B	B	A	A	A	A	B	B	B	A	A	B	A	B
S1_7871190	1	43.85	A	B	A	B	A	A	A	B	B	A	B	B	B	A	B	B	B	A	H	A	H	H	B	B	B	B	A	A	A	A	B	B	B	B	B	A	N	A	A	B	B	B	A	A	B	A	B
S1_7898466	1	44.18	A	B	A	B	A	A	A	B	B	A	B	B	B	A	B	B	B	A	H	A	B	B	B	B	B	B	A	A	A	A	B	B	B	B	B	A	N	A	A	B	B	B	A	A	B	A	B
S1_7966485	1	45.14	A	B	A	B	A	A	A	B	B	A	B	B	B	A	B	B	B	A	H	A	B	B	B	B	B	B	A	A	A	A	B	B	B	B	B	A	N	A	A	B	B	B	A	A	B	A	B
S1_7969959	1	45.16	A	B	A	B	A	A	A	B	B	A	B	B	B	A	B	B	B	A	H	A	B	B	B	B	B	B	A	A	A	A	B	N	B	B	B	A	A	A	A	B	B	B	A	A	B	A	B
S1_7970070	1	45.16001	A	B	A	B	A	A	A	B	B	A	B	B	B	A	B	B	B	A	H	A	B	B	B	B	B	B	A	A	A	A	B	B	B	B	B	A	A	A	A	B	B	B	A	A	B	A	B
S1_7970111	1	45.16002	A	B	A	B	A	A	A	B	B	A	B	B	B	A	B	B	B	A	H	A	B	B	B	B	B	B	A	A	A	A	B	B	B	B	B	A	A	A	A	B	B	B	A	A	B	A	B
S1_8028089	1	45.97	A	B	A	B	A	A	A	B	B	A	B	B	B	A	B	B	B	A	H	A	B	B	B	B	B	B	A	A	A	A	B	B	B	B	B	A	A	A	A	B	B	B	A	A	B	A	B
S1_8029041	1	45.97001	A	B	A	B	A	A	A	B	B	A	B	B	B	A	B	B	B	A	H	A	B	B	B	B	B	B	A	A	A	A	B	B	B	B	B	A	A	A	A	B	B	B	A	A	B	A	B
S1_8031629	1	45.97002	A	B	A	B	A	A	A	B	B	N	B	B	B	A	B	B	B	N	B	A	B	B	B	B	B	B	N	A	A	A	N	B	B	B	B	A	A	A	A	B	B	B	A	N	B	A	B
S1_8062499	1	46.46	A	B	A	B	A	A	A	B	B	A	B	B	B	A	B	B	B	A	H	A	B	B	B	B	B	B	A	A	A	A	B	B	B	B	B	A	N	A	A	B	B	B	A	A	B	A	B
S1_8127330	1	47.29	A	B	A	B	A	A	A	B	B	A	B	B	B	A	B	B	B	A	H	A	B	B	B	B	B	B	A	A	A	A	B	B	B	B	B	A	N	A	A	B	B	B	A	A	B	A	B
S1_8135158	1	47.44001	A	B	A	B	A	A	A	B	B	A	B	B	B	A	B	B	B	A	H	A	B	B	B	B	B	B	A	A	A	A	B	B	B	B	B	A	A	A	A	B	B	B	A	A	B	A	B
S1_8153257	1	47.65	A	B	A	B	A	A	A	B	B	A	B	B	B	A	B	B	B	A	H	A	B	B	B	B	B	B	A	A	A	A	B	B	B	B	B	A	A	A	A	B	B	B	A	A	B	A	B
S1_8178438	1	47.95	A	B	A	B	A	A	A	B	B	A	B	B	B	A	B	B	B	A	A	A	B	B	B	B	B	B	A	A	A	A	B	B	B	B	B	A	A	A	A	B	B	B	A	A	B	A	B
S1_8182930	1	48.12	A	B	A	B	A	A	A	B	B	A	B	B	B	A	B	B	B	A	H	A	B	B	B	B	B	B	A	A	A	A	B	B	B	B	B	A	A	A	A	B	B	B	A	A	B	A	B
S1_8182983	1	48.12001	A	B	A	B	A	A	A	B	B	A	B	B	B	A	B	B	B	A	H	A	B	B	B	B	B	B	A	A	A	A	B	B	B	B	B	A	N	A	A	B	B	B	A	A	B	A	B
S1_8202263	1	48.31	A	B	A	B	A	A	A	B	B	A	B	B	B	A	B	B	B	A	H	A	B	B	B	B	B	B	A	A	A	A	B	B	B	B	B	A	N	A	A	B	B	B	A	A	B	A	B
S1_8202752	1	48.31001	A	B	A	B	A	A	A	B	B	A	B	B	B	A	B	B	B	A	H	A	B	B	B	B	B	H	A	A	A	A	B	B	B	B	B	A	A	A	A	B	B	B	A	A	B	A	B
S1_8318217	1	50.17	A	B	A	B	A	A	A	B	B	A	B	B	B	A	B	B	B	A	A	A	B	B	B	B	B	B	A	H	A	A	B	B	B	B	B	A	N	A	A	B	B	B	A	A	B	A	B
S1_8318268	1	50.17001	A	B	A	B	A	A	A	B	B	A	B	B	B	A	B	B	B	A	H	A	B	B	B	B	B	B	A	H	A	A	B	B	B	B	B	A	A	A	A	B	B	B	A	A	B	A	B
S1_8334079	1	50.17002	A	B	A	B	A	A	A	B	B	A	B	B	B	A	B	N	B	A	H	A	B	B	B	N	B	B	A	H	A	A	N	B	B	B	B	A	N	A	A	B	B	B	A	A	B	A	B
S1_8339391	1	50.17003	A	B	A	B	A	A	A	B	B	A	B	B	B	A	B	B	B	A	H	A	B	B	B	B	B	B	A	H	A	A	B	B	B	B	B	A	A	A	A	B	B	B	A	A	B	A	B
S1_8361311	1	50.53	A	B	A	B	A	A	A	B	B	A	B	B	B	A	B	B	B	A	H	A	B	B	B	B	B	B	A	H	A	A	B	B	B	B	B	A	A	A	A	B	B	B	A	A	B	A	B
S1_8375351	1	50.53001	A	B	A	B	A	A	A	B	B	A	B	B	B	A	B	B	B	A	H	A	B	B	B	B	B	B	A	H	A	A	B	B	B	B	B	A	A	A	A	B	B	B	A	A	B	A	B
S1_8395305	1	50.78	A	B	A	B	A	N	A	B	B	A	B	B	B	A	B	B	B	A	A	A	B	B	B	B	B	B	A	A	A	A	B	B	B	B	B	A	N	A	A	B	B	B	A	A	B	A	B
S1_8399273	1	51.14	A	B	A	N	A	A	N	B	B	A	N	B	B	A	B	B	B	A	H	A	B	B	B	B	B	B	A	H	A	N	B	N	B	B	B	A	N	A	A	B	B	B	A	A	B	A	B
S1_8401625	1	51.14001	A	B	A	B	A	A	A	B	B	A	B	B	B	A	B	B	B	A	H	A	B	B	B	B	B	B	A	H	A	A	B	B	B	B	B	A	A	A	A	B	B	B	A	A	B	A	B
S1_8402167	1	51.14002	A	B	A	B	A	A	A	B	B	A	B	B	B	A	B	B	B	A	H	A	B	B	B	B	B	B	A	H	A	A	B	B	B	B	B	A	A	A	A	B	B	B	A	A	B	A	B
S1_8404949	1	51.14003	A	B	A	B	A	A	A	B	B	A	B	B	B	A	B	B	B	A	H	A	B	B	B	B	B	B	A	H	A	A	B	B	B	B	B	A	N	A	A	B	B	B	A	A	B	A	B
S1_8406786	1	51.14004	A	B	A	B	A	A	A	B	B	A	B	B	B	A	B	B	B	A	H	A	B	B	B	B	B	B	A	H	A	A	B	B	B	B	B	A	N	A	A	B	B	B	A	A	B	A	B
S1_8451682	1	51.73	A	B	A	B	A	A	A	B	B	A	B	B	B	A	B	B	B	A	H	A	B	B	B	B	B	B	A	H	A	A	B	B	B	B	B	A	N	A	A	B	B	B	A	A	B	A	B
S1_8451696	1	51.73001	A	B	A	B	A	A	A	B	B	A	B	B	B	A	B	B	B	A	H	A	B	H	B	B	B	B	A	H	A	A	B	B	B	B	B	A	A	A	A	B	B	B	A	A	B	A	B
S1_8455564	1	51.73002	A	B	A	B	A	A	A	B	B	A	B	B	B	A	B	B	B	A	H	A	B	B	B	B	B	B	A	H	A	A	B	B	B	B	B	A	A	A	A	B	B	B	A	A	B	A	B
S1_8455566	1	51.73003	A	B	A	B	A	A	A	B	B	A	B	B	B	A	B	B	B	A	H	A	B	B	B	B	B	B	A	H	A	A	B	B	B	B	B	A	A	A	A	B	B	B	A	A	B	A	B
S1_8471637	1	51.81	A	B	A	B	A	A	A	B	B	A	B	B	B	A	B	N	B	A	B	A	B	B	B	B	B	B	A	H	A	A	B	B	B	N	B	A	N	N	A	B	B	B	A	A	N	A	B
S1_8479637	1	52.09	A	B	A	B	A	A	A	B	B	A	B	B	B	A	B	B	B	A	H	A	B	B	B	B	B	B	A	H	A	A	B	B	B	B	B	A	A	A	A	B	B	B	A	A	B	A	B
S1_8487387	1	52.1	A	B	A	B	A	A	A	B	B	A	B	B	B	A	B	B	B	A	H	A	B	B	B	B	B	B	A	H	A	A	B	B	B	B	B	A	A	A	A	B	B	B	A	A	B	A	B
S1_8523186	1	52.6	A	B	A	B	A	A	A	B	B	A	B	B	B	A	B	B	B	A	H	A	B	B	B	B	B	B	A	H	A	A	B	B	B	B	B	A	A	A	A	B	B	B	A	A	B	A	B
S1_8536716	1	52.92	A	B	A	B	A	A	A	B	B	A	B	B	B	A	B	B	B	A	H	A	B	B	B	B	B	B	A	H	A	A	B	B	B	B	B	A	A	A	A	B	B	B	A	A	B	A	B
S1_8536752	1	52.92001	A	B	A	B	A	A	A	B	B	A	B	B	B	A	B	B	B	A	H	A	B	B	B	B	B	B	A	H	A	A	B	B	B	B	B	A	A	A	A	B	B	B	A	A	B	A	B
S1_8536838	1	52.92002	A	B	A	B	A	A	A	B	B	A	B	B	B	A	B	B	B	A	H	A	B	B	B	B	B	B	A	H	A	A	B	B	B	B	B	A	N	A	A	B	B	B	A	A	B	A	B
S1_8536842	1	52.92003	A	B	A	B	A	A	A	B	B	A	B	B	B	A	B	N	B	A	H	A	B	B	B	B	B	B	A	H	A	A	B	B	B	B	B	A	N	A	A	B	B	B	A	A	B	A	B
S1_8536846	1	52.92004	A	B	A	B	A	A	A	B	B	A	B	B	B	A	B	N	B	A	H	A	B	B	B	B	B	B	A	H	A	A	B	B	B	B	B	A	N	A	A	B	B	B	A	A	B	A	B
S1_8536857	1	52.92005	A	B	A	B	A	A	A	B	B	A	B	B	B	A	B	N	B	A	H	A	B	B	B	B	B	B	A	H	A	A	B	N	B	B	B	A	N	A	A	B	B	B	A	A	B	A	B
S1_8536952	1	52.92006	A	B	A	B	A	N	A	B	B	A	B	B	B	A	B	N	B	A	H	A	B	B	B	B	B	B	A	H	A	A	B	N	B	B	B	A	N	A	A	B	B	B	A	A	B	A	B
S1_8536977	1	52.92007	A	B	A	B	A	N	A	B	B	A	B	B	B	A	B	N	B	A	H	A	B	B	B	B	B	B	A	H	A	A	B	N	B	B	B	A	N	A	A	B	B	B	A	A	B	A	B
S1_8537020	1	52.92008	A	B	A	B	A	A	A	B	B	A	B	B	B	A	B	B	B	A	H	A	B	B	B	B	B	B	A	H	A	A	B	B	B	B	B	A	A	A	A	B	B	B	A	A	B	A	B
S1_8537097	1	52.92009	A	B	A	B	A	A	A	B	B	A	B	B	B	A	B	B	B	A	H	A	B	B	B	B	B	B	A	H	A	A	B	B	B	B	B	A	A	A	A	B	B	B	A	A	B	A	B
S1_8569721	1	53.36	A	B	A	B	A	A	H	B	B	A	B	B	B	A	B	B	B	A	H	A	B	B	B	B	B	B	A	H	A	A	B	N	B	B	B	A	N	A	A	B	B	B	A	A	B	A	B
S1_8569730	1	53.36001	A	B	A	B	A	A	H	B	B	A	B	B	B	A	B	B	B	A	H	A	B	B	B	B	B	B	A	H	A	A	B	N	B	B	B	A	N	A	A	B	B	B	A	A	B	A	B
S1_8577411	1	53.36002	A	B	A	B	A	A	A	B	B	A	B	B	B	A	B	B	B	A	H	A	B	B	B	B	B	B	A	H	A	A	B	B	B	B	B	A	A	A	A	B	B	H	A	A	B	A	B
S1_8577412	1	53.36003	A	B	A	B	A	A	A	B	B	A	B	B	B	A	B	B	B	A	H	A	B	B	B	B	B	B	A	H	A	A	B	B	B	B	B	A	A	A	A	B	B	H	A	A	B	A	B
S1_8577645	1	53.36004	A	B	A	B	A	A	A	B	B	A	B	B	B	A	B	B	B	A	H	A	B	B	B	B	B	B	A	H	A	A	B	B	B	B	B	A	A	A	A	B	B	B	A	A	B	A	B
S1_8716601	1	55.32	A	B	A	B	A	A	A	B	B	A	B	B	B	A	B	B	B	A	H	A	B	H	B	B	B	B	A	H	A	N	B	B	B	B	B	A	N	A	A	B	B	B	A	A	B	A	B
S1_8764128	1	55.7	A	B	A	B	A	B	A	B	B	A	B	B	A	A	B	B	B	A	H	A	B	B	B	B	B	B	A	A	A	A	B	B	B	B	B	A	N	H	A	B	B	B	A	N	B	A	B
S1_8767682	1	55.71	A	B	A	B	A	B	A	B	B	A	B	B	A	A	B	B	B	A	H	A	B	B	B	B	B	B	A	H	A	A	B	B	B	B	B	A	A	A	A	B	B	B	A	A	B	A	B
S1_8901503	1	56.22	A	B	A	B	A	B	A	B	B	A	B	B	A	A	B	B	B	A	H	A	B	B	B	B	B	B	A	H	A	A	B	B	B	B	B	A	A	A	A	B	B	B	A	A	B	A	B
S1_8924173	1	56.23	A	B	A	B	A	B	A	B	B	A	B	B	A	A	B	B	B	A	H	A	B	B	B	B	B	B	A	H	A	A	B	B	B	B	B	A	A	A	A	B	B	B	A	A	B	A	B
S1_8956444	1	56.26	A	B	H	B	A	B	A	B	B	A	B	B	A	A	B	B	B	A	H	A	B	B	B	B	B	B	A	H	A	A	B	B	B	B	B	A	A	A	A	B	B	B	A	A	B	A	B
S1_8956457	1	56.26001	A	B	A	B	A	B	A	B	B	A	B	B	A	A	B	B	B	A	H	A	N	B	B	B	B	B	A	H	A	A	B	B	B	B	B	A	N	A	A	B	B	B	A	A	B	A	B
S1_8986322	1	56.28	A	B	A	B	A	B	A	B	B	A	B	B	A	A	B	B	B	A	H	A	B	B	B	B	B	B	A	H	A	A	B	B	B	B	B	A	A	A	A	B	B	B	A	A	B	A	B
S1_8986447	1	56.28001	A	B	A	B	A	B	A	B	B	A	B	B	A	A	B	B	B	A	H	A	B	B	B	B	B	B	A	H	A	A	B	B	B	B	B	A	A	A	A	B	B	B	A	A	B	A	B
S1_9058761	1	56.33	A	B	N	B	A	N	A	B	B	A	B	N	A	A	B	N	B	A	H	A	B	H	B	B	B	B	A	H	A	A	B	B	B	B	B	A	N	A	A	B	B	B	A	A	B	A	B
S1_9065879	1	56.33001	A	B	A	B	A	B	A	B	B	A	B	B	A	A	B	B	B	A	H	A	B	B	B	B	B	B	A	H	A	A	B	B	B	B	B	A	N	A	A	B	B	B	A	A	B	A	B
S1_9077808	1	56.34	A	B	A	B	A	B	A	B	B	A	B	B	A	A	B	B	B	A	H	A	B	B	B	B	B	B	A	H	A	A	B	B	B	B	B	A	A	A	A	B	B	B	A	A	B	A	B
S1_9077819	1	56.34001	A	B	A	B	A	B	A	B	B	A	B	B	A	A	B	B	B	A	H	A	B	B	B	B	B	B	A	H	A	A	B	B	B	B	B	A	A	A	A	B	B	B	A	A	B	A	B
S1_9166384	1	56.39	A	B	A	B	A	B	A	B	B	A	B	B	A	A	B	B	B	A	H	A	B	B	B	B	B	B	A	H	A	A	B	B	B	B	B	A	A	A	A	B	B	B	A	A	B	A	B
S1_9328839	1	56.77	A	B	A	B	A	B	A	B	B	A	B	B	A	A	B	B	B	A	H	A	B	B	B	B	B	B	A	H	A	A	B	B	B	B	B	A	B	A	A	B	B	B	A	A	B	A	B
S1_9340031	1	56.83	A	B	A	B	A	B	A	B	B	H	B	B	A	A	B	B	B	A	H	A	B	B	B	B	B	B	A	H	A	A	B	B	B	B	B	A	B	A	A	B	B	B	A	A	B	A	B
S1_9340989	1	56.83001	A	B	A	B	A	B	A	B	B	A	B	B	A	A	B	H	B	A	H	A	B	B	B	B	B	B	A	H	A	A	B	B	B	B	B	A	B	A	A	B	B	B	A	A	B	A	B
S1_9366586	1	56.83002	A	B	A	B	A	B	A	B	B	A	B	B	A	A	B	B	B	A	A	A	B	B	B	B	B	B	A	H	A	A	B	B	B	B	B	A	N	A	A	B	N	B	A	A	B	A	B
S1_9377936	1	57.21	A	B	A	B	A	B	A	B	B	A	B	B	A	A	B	B	B	A	H	A	B	B	B	B	B	B	A	H	A	A	B	N	B	B	B	A	N	A	A	B	B	B	A	A	B	A	B
S1_9382652	1	57.21001	A	B	A	B	A	B	A	B	B	A	B	B	A	A	B	N	B	A	A	A	B	B	B	B	B	B	A	H	A	A	B	N	B	B	B	A	N	A	A	B	B	B	A	A	B	A	B
S1_9410352	1	57.21002	A	B	A	B	A	B	N	B	B	A	B	B	A	A	B	B	B	A	H	A	B	B	B	B	B	B	A	H	A	A	B	B	B	B	B	A	B	A	A	B	B	B	A	A	B	A	B
S1_9410398	1	57.21003	A	B	A	B	A	B	N	B	B	A	B	B	A	A	B	B	B	A	H	A	B	B	B	B	B	B	A	H	A	A	B	B	B	B	B	A	B	A	A	B	B	B	A	A	B	A	B
S1_9428233	1	57.49	A	B	A	B	A	N	A	B	B	A	B	B	A	A	B	B	B	A	H	A	B	B	B	B	B	B	A	H	A	A	B	B	B	B	B	A	N	A	A	B	B	B	A	A	B	A	B
S1_9470748	1	57.67	A	B	A	B	A	B	A	B	B	A	B	B	A	A	B	B	B	A	H	A	B	B	B	B	B	B	A	H	A	A	B	B	B	B	B	A	B	A	A	B	B	B	A	A	B	A	B
S1_9493165	1	57.75	A	B	A	B	A	B	A	B	B	A	B	B	A	A	H	B	B	A	H	A	B	B	B	B	B	B	A	H	A	A	B	B	B	B	B	A	B	A	A	B	B	B	A	A	B	A	B
S1_9493727	1	57.75001	A	B	A	B	A	B	A	B	B	A	B	B	A	A	B	B	B	A	H	A	B	B	B	B	B	B	A	H	A	A	B	B	B	B	B	A	B	A	A	B	B	B	A	A	B	A	B
S1_9550740	1	57.94	A	B	A	B	A	B	A	B	B	A	B	B	A	A	B	B	B	A	H	A	B	N	B	B	B	B	A	H	A	N	B	B	B	B	B	A	N	A	A	B	B	B	A	A	N	A	B
S1_9744626	1	58.31	A	B	A	B	A	B	A	B	B	A	B	B	A	A	B	B	B	A	H	A	B	B	B	B	B	B	A	H	A	A	B	B	B	B	B	B	B	A	A	B	B	B	A	A	B	A	B
S1_9746681	1	58.31001	A	B	A	B	A	B	A	B	B	A	B	B	A	A	B	B	B	A	H	A	B	B	B	B	B	B	A	H	A	A	B	B	B	B	B	B	B	A	A	B	B	B	A	A	B	A	B
S1_9746695	1	58.31002	A	B	A	B	A	B	A	B	B	A	B	B	A	A	B	B	B	A	H	A	B	B	B	B	B	B	A	H	A	A	B	B	B	B	B	B	B	A	A	B	B	B	A	A	B	A	B
S1_9766209	1	58.33	A	B	A	B	A	B	A	B	B	A	B	B	A	A	B	B	B	A	H	A	B	B	B	B	B	B	A	H	A	A	B	B	B	B	B	B	B	A	A	B	B	B	A	A	B	A	B
S1_9787257	1	58.35	A	B	A	B	A	B	A	B	B	A	B	B	A	A	B	B	B	A	H	A	B	B	B	B	B	B	A	H	A	A	B	B	B	B	B	B	N	A	A	B	B	B	A	A	B	A	B
S1_9822509	1	58.39	A	B	A	B	A	B	A	B	B	A	B	B	A	A	B	B	B	A	A	A	B	B	B	B	B	B	A	H	A	A	B	B	B	B	B	B	B	A	A	B	B	B	A	A	B	A	B
S1_9823153	1	58.39001	A	B	A	B	A	B	A	B	B	A	B	B	A	A	B	B	B	A	H	A	B	B	B	B	B	B	A	H	A	A	B	B	B	B	B	B	B	A	A	B	B	B	A	A	B	A	B
S1_9873689	1	58.46	A	B	A	B	A	B	A	B	B	A	B	B	A	A	B	B	B	A	H	A	B	H	B	B	B	A	A	H	A	A	B	B	B	B	B	B	N	A	A	B	B	B	A	A	B	A	B
S1_9943449	1	58.56	A	B	A	B	A	B	A	B	B	A	B	B	A	A	B	B	B	A	H	A	B	B	B	B	B	A	A	H	A	A	B	B	B	B	B	B	B	A	A	B	B	B	A	A	B	A	B
S1_10013320	1	58.68	A	B	A	B	A	B	A	B	B	A	B	B	A	A	B	B	B	A	H	A	B	B	B	B	B	A	A	H	A	N	B	N	B	B	B	B	N	A	A	B	B	B	A	N	B	A	B
S1_10028825	1	58.69	A	B	A	B	A	B	A	B	B	A	B	B	A	A	B	B	B	A	H	A	B	B	B	B	B	A	A	H	A	A	B	B	B	B	B	B	N	A	A	B	B	B	A	A	B	A	B
S1_10061177	1	58.82	A	B	A	B	A	B	A	B	B	A	B	B	A	A	B	B	B	A	H	A	B	N	B	B	B	A	A	H	A	A	B	B	B	B	B	B	B	A	A	B	B	B	A	A	B	A	B
S1_10069087	1	58.85	A	B	A	B	A	B	A	B	B	A	B	B	A	A	B	B	B	A	H	A	B	B	B	B	B	A	A	H	A	A	B	B	B	B	B	B	B	A	A	B	B	B	A	A	B	A	B
S1_10080376	1	58.85001	A	B	A	B	A	B	A	B	B	A	B	B	A	A	B	B	B	A	H	A	B	B	B	B	B	A	A	H	A	A	B	B	B	B	B	B	B	A	A	B	B	B	A	A	B	A	B
S1_10127596	1	59.11	A	B	A	B	A	N	A	B	B	A	B	B	A	A	B	B	B	A	H	A	B	B	B	B	B	A	A	H	A	A	N	B	B	B	B	B	N	A	A	B	B	B	A	A	B	A	B
S1_10134594	1	59.11001	A	B	A	B	A	B	A	B	B	A	B	B	A	A	B	B	B	A	A	A	B	B	B	B	B	A	A	H	A	N	B	N	B	B	B	B	N	A	A	B	B	B	A	A	B	A	B
S1_10161195	1	59.19	A	B	A	B	A	B	A	B	B	A	B	B	A	A	B	B	B	A	H	A	B	B	B	B	B	A	A	H	A	A	B	B	B	B	B	B	N	A	A	B	B	B	A	A	B	A	B
S1_10211388	1	59.44	A	B	A	B	A	B	A	B	B	A	B	B	A	A	B	B	B	A	H	A	B	B	B	B	B	A	A	H	A	A	B	B	B	B	B	B	N	A	A	B	B	B	A	A	B	A	B
S1_10211421	1	59.44001	A	B	A	B	A	B	A	B	B	A	B	B	A	A	B	B	B	A	H	A	B	B	B	B	B	A	A	H	A	A	B	B	B	B	B	B	N	A	A	B	B	B	A	A	B	A	B
S1_10211422	1	59.44002	A	B	A	B	A	B	A	B	B	A	B	B	A	A	B	B	B	A	H	A	B	B	B	B	B	A	A	H	A	A	B	B	B	B	B	B	N	A	A	B	B	B	A	A	B	A	B
S1_10211426	1	59.44003	A	B	A	B	A	B	A	B	B	A	B	B	A	A	B	B	B	A	H	A	B	B	B	B	B	A	A	H	A	A	B	B	B	B	B	B	N	A	A	B	B	B	A	A	B	A	B
S1_10238835	1	59.56	A	B	A	B	A	B	A	B	B	A	B	B	A	A	B	B	B	A	H	A	B	B	B	B	B	A	A	H	A	N	B	B	B	B	B	B	B	A	A	B	B	B	A	A	B	A	B
S1_10273781	1	59.56001	A	B	A	N	A	B	A	B	B	A	B	B	A	A	B	B	B	A	H	A	B	B	B	B	B	A	A	H	A	A	B	B	B	B	B	B	N	A	A	B	B	B	A	A	B	A	B
S1_10275390	1	59.56002	A	B	A	B	A	B	A	B	B	A	B	B	A	A	B	B	B	A	H	A	B	B	B	B	B	A	A	H	A	A	B	B	B	B	B	B	B	A	A	B	B	B	A	A	B	A	B
S1_10299032	1	59.56003	A	B	A	B	A	B	A	B	B	A	B	B	A	A	B	B	B	A	H	A	B	B	B	B	B	A	A	H	A	A	B	B	B	B	B	B	B	A	A	B	B	B	A	A	B	A	B
S1_10307129	1	59.56004	A	B	A	N	A	B	A	B	B	A	B	B	A	A	B	B	B	A	H	A	B	B	B	B	B	A	A	H	A	A	B	B	B	B	B	B	N	A	A	B	B	B	A	A	B	A	B
S1_10312477	1	60.02	A	B	A	B	A	B	A	B	B	A	B	B	A	A	B	N	B	A	H	A	B	B	B	B	B	A	A	H	A	A	B	B	B	B	B	B	N	A	A	B	B	B	A	A	N	A	B
S1_10312516	1	60.02001	A	B	A	B	A	B	A	B	B	A	B	B	A	A	B	N	B	A	H	A	B	B	B	B	B	A	A	H	A	A	B	B	B	B	B	B	N	A	A	B	B	B	A	A	N	A	B
S1_10343174	1	60.02002	A	B	A	H	A	B	A	B	B	A	B	B	A	A	B	B	B	A	B	A	B	B	B	B	B	A	A	H	A	A	B	B	B	B	B	B	B	A	A	B	B	B	A	A	B	A	B
S1_10359745	1	60.02003	A	B	A	B	A	B	A	B	B	A	B	B	A	A	B	B	B	A	H	A	B	B	B	B	B	A	A	H	A	A	B	B	B	B	B	B	B	A	A	B	B	B	A	A	B	A	B
S1_10359753	1	60.02004	A	B	A	B	A	B	A	B	B	A	B	B	A	A	B	B	B	A	H	A	B	B	B	B	B	A	A	H	A	A	B	B	B	B	B	B	B	A	A	B	B	B	A	A	B	A	B
S1_10359839	1	60.02005	A	B	A	B	A	B	A	B	B	A	B	B	A	A	B	B	B	A	H	A	B	H	B	B	B	A	A	H	A	A	B	B	B	B	B	B	N	A	A	B	B	B	A	A	B	A	B
S1_10359915	1	60.02006	A	B	A	B	A	B	A	B	B	A	B	B	A	A	B	H	B	A	H	A	B	B	B	B	B	A	A	H	A	A	B	B	B	B	B	B	N	A	A	B	B	B	A	N	B	A	B
S1_10360750	1	60.02007	A	B	A	B	A	B	A	B	B	A	B	B	A	A	B	B	B	A	H	A	B	B	B	B	B	A	A	H	A	A	B	H	B	B	B	B	B	A	A	B	B	B	A	A	B	A	B
S1_10378995	1	60.03	A	B	A	B	A	B	A	B	B	A	B	B	A	A	B	B	B	A	B	A	B	B	B	B	B	A	A	H	A	A	B	B	B	B	B	B	B	A	A	B	B	B	A	A	B	A	B
S1_10471299	1	60.28	A	B	A	B	A	B	A	B	B	A	B	B	A	A	B	B	B	A	H	A	B	B	B	B	B	A	A	H	A	A	B	B	B	B	B	B	B	A	A	B	B	B	A	A	B	A	B
S1_10478509	1	60.28001	A	B	A	B	A	B	A	B	B	A	B	B	A	A	B	B	B	A	H	A	B	B	B	B	B	A	A	H	A	A	B	B	B	B	B	B	B	A	A	B	B	B	A	A	B	A	B
S1_10478587	1	60.28002	A	B	A	B	A	N	A	B	B	A	B	B	A	A	B	B	B	A	H	A	B	B	B	B	B	A	A	H	A	N	B	B	N	B	B	B	N	A	A	B	B	B	A	A	N	A	B
S1_10518668	1	60.37	A	B	A	B	A	B	N	N	B	A	B	B	A	A	B	B	B	A	H	A	B	N	B	B	B	A	A	H	A	A	B	B	B	B	B	B	N	A	A	B	B	B	A	A	N	A	B
S1_10536679	1	60.69	A	B	A	N	A	B	A	B	B	A	N	B	A	A	B	N	B	A	A	A	B	B	B	B	B	A	A	H	A	A	B	B	B	B	B	B	N	A	A	B	B	B	A	A	B	A	B
S1_10562251	1	61.31	A	B	A	B	A	B	A	B	B	A	B	B	A	A	B	B	B	A	H	A	B	B	B	B	B	A	A	H	A	A	B	B	B	B	B	B	B	A	A	B	B	B	A	A	B	A	B
S1_10641327	1	62.05	A	B	A	B	A	B	A	B	B	A	B	B	A	A	B	B	B	A	H	A	B	B	B	B	B	A	A	H	A	A	B	B	B	B	B	B	N	A	A	B	B	B	A	A	B	A	B
S1_10661273	1	62.31	A	B	A	B	A	B	A	B	B	A	B	B	A	A	B	B	B	A	H	A	B	B	B	B	B	A	A	H	A	A	B	B	B	B	B	B	B	A	A	B	B	B	A	A	B	A	B
S1_10701055	1	62.39	A	B	A	B	A	B	A	B	B	A	B	B	A	A	B	B	B	A	H	A	B	B	B	B	B	A	A	H	A	A	B	B	B	B	B	B	B	A	A	B	B	B	A	A	B	A	B
S1_10701071	1	62.39001	A	B	A	B	A	B	A	B	B	A	B	B	A	A	B	B	B	A	H	A	B	B	B	B	B	A	A	H	A	A	B	B	B	B	B	B	B	A	A	B	B	B	A	A	B	A	B
S1_10701104	1	62.39002	A	B	A	B	A	B	A	B	B	A	B	B	A	A	B	B	B	A	H	A	B	B	B	B	B	A	A	H	A	A	B	B	B	B	B	B	B	A	A	B	B	B	A	A	B	A	B
S1_10847941	1	62.57001	A	B	A	B	A	B	A	B	B	A	B	B	A	N	B	B	B	A	H	A	B	B	B	B	B	A	A	A	A	N	N	B	B	B	B	B	N	A	A	B	B	B	A	A	B	A	B
S1_10891968	1	62.75	A	B	A	B	A	B	A	B	B	A	B	B	A	A	B	B	B	A	H	A	B	B	B	B	B	A	A	H	A	A	B	B	B	B	B	B	N	A	A	B	B	B	A	A	B	A	B
S1_10892915	1	62.75001	A	B	A	B	A	B	A	B	B	A	B	B	A	A	B	B	B	A	H	A	B	B	B	B	B	A	A	H	A	A	B	B	B	B	B	B	B	A	A	B	B	B	A	A	B	A	B
S1_10899295	1	62.75002	A	B	A	B	A	B	A	B	B	A	B	B	A	A	B	B	B	A	H	A	B	B	B	B	B	A	A	H	A	A	B	B	B	B	B	B	N	A	A	B	B	B	A	A	B	A	B
S1_10902892	1	62.77	A	B	A	B	A	B	A	B	B	A	B	B	A	A	B	B	B	A	H	A	B	B	B	B	B	A	A	H	A	A	B	B	B	B	B	B	B	A	A	B	B	B	A	A	B	A	B
S1_10906880	1	62.78	N	B	A	N	A	B	A	B	B	A	B	B	A	N	B	N	B	A	H	A	B	B	B	B	B	A	A	H	A	A	B	B	B	B	B	B	N	A	A	B	B	B	A	A	B	A	B
S1_10906887	1	62.78001	A	B	A	N	A	B	A	B	B	A	B	B	A	A	B	N	B	A	A	A	B	B	B	B	B	A	A	H	A	N	B	B	B	B	B	B	N	A	A	B	B	B	A	A	B	A	B
S1_10947296	1	62.88	A	B	A	B	A	B	A	B	B	A	B	B	A	A	B	B	B	A	H	A	B	B	B	B	B	A	A	H	A	A	B	B	B	B	B	B	B	A	A	B	B	B	A	A	B	A	B
S1_11272858	1	64.42	A	B	A	B	A	B	A	B	B	A	B	B	A	A	B	B	B	A	H	A	B	B	B	B	A	A	A	H	A	A	B	B	B	B	B	B	B	A	A	B	B	B	A	A	B	A	B
S1_11316555	1	64.53	A	B	A	B	A	B	A	B	B	A	B	B	A	A	B	B	B	A	H	A	B	B	B	B	A	A	A	H	A	A	B	B	B	B	B	B	B	A	A	B	B	B	A	A	B	A	B
S1_11350714	1	64.69	A	B	A	B	A	B	A	B	B	A	B	B	A	A	B	B	B	A	H	A	B	B	B	B	A	A	A	B	A	A	B	B	B	B	B	B	N	A	A	B	B	B	A	A	B	A	B
S1_11355663	1	64.69001	A	B	A	B	A	B	A	B	B	A	B	B	A	A	B	B	B	A	H	A	B	B	B	B	A	A	A	H	A	A	B	B	B	B	B	B	B	A	A	B	B	B	A	A	B	A	B
S1_11356137	1	64.69002	A	B	A	B	A	B	A	B	B	A	B	B	A	A	B	B	B	A	H	A	B	B	B	B	A	A	A	H	A	A	B	B	B	B	B	B	B	A	A	B	B	B	A	A	B	A	B
S1_11429708	1	64.88	A	B	A	B	A	B	A	B	B	A	B	B	A	A	B	A	B	A	H	A	B	H	B	B	A	A	A	H	A	A	B	B	B	B	B	B	B	A	A	B	B	B	A	A	B	A	B
S1_11437023	1	64.88001	A	B	A	B	A	B	A	B	B	A	B	B	A	A	B	A	B	A	H	A	B	B	B	B	A	A	A	H	A	A	B	B	B	B	B	B	N	A	A	B	B	B	A	A	B	A	B
S1_11456808	1	64.88002	A	B	A	B	A	B	A	B	B	A	B	B	A	A	B	A	B	A	H	A	B	B	B	B	A	A	A	H	A	A	B	B	B	B	B	B	N	A	A	B	B	B	A	N	B	A	B
S1_11586166	1	65.36	A	B	A	B	A	B	A	B	B	A	B	B	A	A	B	A	B	A	B	N	B	B	B	B	A	A	B	H	B	N	B	B	B	B	B	B	N	A	A	B	B	B	A	A	B	A	B
S1_12742169	1	68.9	A	H	A	A	A	B	A	B	B	B	B	B	A	A	B	A	A	A	A	B	B	B	B	B	B	B	B	B	B	N	B	B	B	B	B	A	B	A	A	B	H	B	A	A	B	B	B
S1_12744820	1	68.90001	A	H	A	A	A	B	A	B	B	B	B	B	A	A	B	A	A	A	A	B	B	B	B	B	B	B	B	B	B	B	B	B	B	B	B	A	B	A	A	B	H	B	A	A	B	B	B
S1_12807729	1	69.24	A	H	A	A	A	B	A	B	B	B	B	B	A	A	B	A	A	A	A	B	B	B	B	B	B	B	B	B	B	B	B	B	B	B	B	A	B	A	A	A	H	B	A	A	B	B	B
S1_12809419	1	69.24001	A	H	A	A	A	B	A	B	B	B	B	B	A	A	B	A	A	A	A	B	B	B	B	B	B	B	B	B	B	B	B	B	B	B	B	A	B	A	A	A	H	B	A	A	B	B	B
S1_12870868	1	69.28	A	H	A	A	A	B	A	B	B	B	B	B	A	A	B	N	A	A	A	B	B	B	B	B	B	B	B	B	B	B	B	B	B	B	B	A	B	A	A	A	H	B	A	A	B	B	B
S1_13140455	1	69.56	A	H	A	A	A	B	A	B	B	B	B	B	A	A	B	A	A	A	A	B	B	B	B	B	B	B	B	B	B	B	B	B	B	B	B	A	B	A	A	A	H	B	A	A	B	B	B
S1_13140571	1	69.56001	A	H	A	A	A	B	A	B	B	B	B	H	A	A	B	A	A	A	A	B	B	B	B	B	B	B	B	B	B	B	B	B	B	B	B	A	B	A	A	A	H	B	A	A	B	B	B
S1_13199378	1	69.63001	A	H	A	A	A	B	A	B	H	B	B	B	A	A	B	A	A	A	A	B	B	B	B	B	B	B	B	B	B	B	N	B	B	B	B	A	N	A	A	A	H	B	A	A	B	B	B
S1_13273085	1	69.64	A	H	A	A	A	B	A	B	B	B	B	B	A	A	B	A	A	A	A	B	B	B	B	B	B	B	B	B	B	B	B	B	B	B	B	A	B	A	A	A	H	B	A	A	B	B	B
S1_13345174	1	69.68	A	H	A	A	A	B	A	B	B	B	B	B	A	A	B	A	A	A	A	B	B	B	B	B	B	B	B	B	B	B	B	B	B	B	B	A	B	A	A	A	H	B	A	B	B	B	B
S1_13363271	1	69.68001	A	H	A	A	A	B	N	B	B	B	B	B	A	A	B	N	A	A	A	N	B	B	B	B	B	B	B	B	B	N	B	B	B	B	B	A	N	A	A	A	H	B	A	B	B	B	B
S1_13363296	1	69.68002	A	H	A	A	A	B	N	B	B	B	B	B	A	A	B	N	A	A	A	N	B	B	B	B	B	B	B	B	B	N	B	B	B	B	B	A	N	A	A	A	H	B	A	B	B	B	B
S1_13474337	1	69.83	A	H	A	A	A	B	A	B	B	B	B	B	A	A	B	A	A	A	A	B	B	B	B	B	B	B	B	B	B	B	B	B	B	B	B	A	B	A	A	A	H	B	A	B	B	B	B
S1_13474362	1	69.83001	A	H	A	A	A	B	A	B	B	B	B	B	A	A	B	A	A	A	A	B	B	B	B	B	B	B	B	B	B	B	B	B	B	B	B	A	B	A	A	A	H	B	A	B	B	B	B
S1_13474363	1	69.83002	A	H	A	A	A	B	A	B	B	B	B	B	A	A	B	A	A	A	A	B	B	B	B	B	B	B	B	B	B	B	B	B	B	B	B	A	B	A	A	A	H	B	A	B	B	B	B
S1_13508637	1	69.83003	A	H	A	A	A	B	A	B	B	B	B	B	A	A	B	A	A	A	A	B	B	B	B	B	B	B	B	B	B	B	B	B	B	B	B	A	B	A	A	A	H	B	A	B	B	B	B
S1_13521669	1	69.84	A	H	A	A	A	B	A	B	B	B	B	B	A	A	B	A	A	A	A	B	B	B	B	B	B	B	B	B	B	B	B	B	B	B	B	A	B	A	A	A	H	B	A	B	B	B	B
S1_13574434	1	69.88	A	H	A	A	A	B	A	B	B	B	B	B	A	A	B	A	A	A	A	B	B	B	B	B	B	B	B	B	B	B	B	B	B	B	B	A	B	A	A	A	H	B	A	B	B	B	B
S1_13574439	1	69.88001	A	H	A	A	A	B	A	B	B	B	B	B	A	A	B	A	A	A	A	B	B	B	B	B	B	B	B	B	B	B	B	B	B	B	B	A	B	A	A	A	H	B	A	B	B	B	B
S1_13933523	1	70.6	A	H	A	A	A	B	A	B	B	B	B	B	A	A	B	A	A	A	A	B	B	B	B	B	B	B	B	H	B	B	B	B	B	B	B	A	B	A	A	B	H	B	A	B	B	A	B
S1_13933524	1	70.60001	A	H	A	A	A	B	A	B	B	B	B	B	A	A	B	A	A	A	A	B	B	B	B	B	B	B	B	H	B	B	B	B	B	B	B	A	B	A	A	B	H	B	A	B	B	A	B
S1_13984435	1	70.65	A	H	A	A	A	B	A	B	B	B	B	B	A	A	B	A	A	A	A	B	B	B	B	B	B	B	B	H	B	B	B	B	B	B	B	A	B	A	A	B	H	B	A	B	B	A	B
S1_13985579	1	70.65001	A	H	A	A	A	B	A	B	B	B	B	B	A	A	B	A	A	A	A	B	B	B	B	B	B	B	B	H	B	B	B	B	B	B	B	A	B	A	A	B	H	B	A	B	B	A	B
S1_14031408	1	70.68	A	H	N	A	A	B	A	B	B	B	B	B	A	A	B	A	A	A	A	B	B	B	B	B	B	B	B	H	B	B	B	B	B	B	B	A	B	A	A	B	H	B	A	B	B	A	B
S1_14034694	1	70.68001	A	H	A	A	A	B	A	B	B	B	B	B	A	A	B	A	A	A	A	B	B	B	B	B	B	B	B	H	B	B	B	B	B	B	B	A	N	A	A	B	H	B	A	B	B	A	B
S1_14048215	1	70.68002	A	H	A	N	A	B	A	B	B	B	B	B	A	A	B	A	A	A	A	B	B	B	B	B	B	B	B	H	B	N	B	B	B	B	B	A	N	A	A	B	H	B	A	B	B	A	B
S1_14048372	1	70.68003	A	H	A	A	A	B	N	B	B	B	B	B	A	A	B	A	A	A	A	N	B	B	B	B	B	B	B	H	B	B	B	N	B	B	B	A	N	A	A	B	H	B	A	B	N	A	B
S1_14059713	1	70.68004	A	H	A	A	A	B	A	B	B	B	B	B	A	A	B	A	A	A	A	B	B	B	B	B	B	B	B	H	B	B	B	B	B	B	B	A	B	A	A	B	H	B	A	B	B	A	B
S1_14060926	1	70.7	A	H	A	A	A	B	A	B	B	B	B	B	A	A	B	A	A	A	A	B	B	B	B	B	B	B	B	H	B	B	B	B	B	B	B	A	B	A	A	B	H	B	A	B	B	A	B
S1_14079181	1	70.70001	A	H	A	A	A	B	A	B	B	B	B	B	A	A	B	A	A	A	A	B	B	B	B	B	B	B	B	H	B	N	B	B	B	B	B	A	N	A	A	B	H	B	A	B	B	A	B
S1_14102621	1	70.71	A	H	A	A	A	B	A	B	B	B	B	B	A	A	B	A	A	A	A	B	B	B	B	B	B	B	B	H	B	B	B	B	B	B	B	A	B	A	A	B	H	B	A	B	B	A	B
S1_14346759	1	70.84	A	H	A	A	A	B	A	B	B	B	B	B	A	A	B	A	A	A	A	B	B	B	B	B	B	B	B	H	B	B	B	B	B	B	B	A	B	A	A	B	H	B	A	B	B	A	B
S1_14356819	1	70.85	A	H	A	A	A	B	A	B	B	B	B	B	A	A	B	A	A	A	A	B	B	B	B	B	B	B	B	H	B	B	B	B	B	B	B	A	N	A	A	B	H	B	A	B	B	A	B
S1_14438601	1	70.89	A	H	A	A	A	B	A	B	B	B	B	B	A	A	B	A	A	A	A	B	B	B	B	B	B	B	B	H	B	B	B	B	B	B	B	A	B	A	A	B	H	B	A	B	B	A	B
S1_14440058	1	70.89001	A	H	A	A	A	B	A	B	B	B	B	B	A	A	B	A	A	A	A	B	B	B	B	B	B	B	B	H	B	B	B	B	B	B	B	A	B	A	A	B	H	B	A	B	B	A	B
S1_14451764	1	70.9	A	H	A	A	A	B	A	B	B	B	B	B	A	A	B	A	A	A	A	B	B	B	B	B	B	B	B	H	B	B	B	B	B	B	B	A	B	A	A	B	H	B	A	B	B	A	B
S1_14475037	1	70.91	A	H	A	A	A	B	A	B	B	B	B	B	A	A	B	A	A	A	A	B	B	B	B	B	B	B	B	H	B	B	B	B	B	B	B	A	B	A	A	B	H	B	A	B	B	A	B
S1_14506400	1	70.93	A	H	A	A	A	B	A	B	B	B	B	B	A	A	B	A	A	A	A	B	B	B	B	B	B	B	B	H	B	B	B	B	B	B	B	A	N	A	A	B	H	B	A	B	B	A	B
S1_14580058	1	71	A	H	A	A	A	B	B	B	B	B	B	B	A	A	B	A	A	A	A	B	B	B	B	B	B	B	B	A	B	B	B	B	B	B	B	A	N	A	A	B	B	B	A	B	B	A	B
S1_14631258	1	71.03	A	H	A	A	A	B	B	B	B	B	B	B	A	A	B	A	A	A	A	B	B	B	B	B	B	B	B	A	B	B	B	B	B	B	B	A	B	A	A	B	H	B	A	B	B	A	B
S1_14681706	1	71.09	A	H	A	A	A	B	B	B	B	B	B	B	A	A	B	A	A	A	A	B	B	B	B	B	B	B	B	A	B	B	B	B	B	B	B	A	N	A	A	B	H	B	A	B	B	A	B
S1_14788222	1	71.15	A	H	A	A	A	B	B	B	B	B	B	B	A	A	B	A	A	A	A	B	B	B	B	B	B	B	B	A	B	B	B	B	B	B	B	A	N	A	A	B	H	B	A	B	B	A	B
S1_14812634	1	71.17	A	H	A	A	A	B	B	B	B	B	B	B	A	A	B	A	A	A	A	B	B	B	B	B	B	B	B	A	B	B	B	B	B	B	B	A	B	A	A	B	H	B	A	B	B	A	B
S1_14814604	1	71.17001	A	H	A	A	A	B	B	B	B	B	B	B	A	A	B	A	A	A	A	B	B	B	B	B	B	B	B	A	B	B	B	B	B	B	B	A	N	A	A	B	H	B	A	B	B	A	B
S1_14814636	1	71.17002	A	A	A	A	A	B	B	B	B	B	B	B	A	A	B	A	A	A	A	B	B	B	B	B	B	B	B	A	B	B	B	B	B	N	B	A	N	A	A	B	H	B	A	B	B	A	B
S1_14818347	1	71.19	A	H	A	N	A	B	B	B	B	B	B	B	A	A	B	A	A	A	A	B	B	B	B	B	B	B	B	A	B	B	B	B	B	B	B	A	B	A	A	B	H	B	A	B	B	A	B
S1_14825650	1	71.19001	A	H	A	A	A	B	B	B	B	B	B	B	A	A	B	A	A	A	A	B	B	B	B	B	B	B	B	A	B	B	B	B	B	B	B	A	N	A	A	B	H	B	A	B	B	A	B
S1_14825662	1	71.19002	A	H	A	A	A	B	B	B	B	B	B	B	A	A	B	A	A	A	A	B	B	B	B	B	B	B	B	A	B	B	B	B	B	B	B	A	N	A	A	B	H	B	A	B	B	A	B
S1_14994424	1	71.33	A	H	A	A	A	B	B	B	B	B	N	B	A	A	B	N	A	A	A	B	B	B	B	B	B	B	B	A	B	N	B	B	B	B	B	A	N	A	A	B	B	B	A	N	B	A	B
S1_15082745	1	71.4	A	H	A	A	A	B	B	B	B	B	B	B	A	A	B	A	A	A	A	B	B	B	B	B	B	B	B	A	B	B	B	B	B	B	B	A	B	A	A	B	H	B	A	B	B	A	B
S1_15170631	1	71.47	A	H	A	A	A	B	B	B	B	B	B	B	A	A	B	A	A	A	A	B	B	B	B	B	B	B	B	A	B	B	B	B	B	B	B	A	B	A	A	B	H	B	A	B	B	A	B
S1_15347929	1	71.63	A	H	A	A	A	B	B	B	B	B	B	B	A	A	B	A	A	A	A	B	B	B	B	B	B	B	B	A	B	B	B	B	B	B	B	A	B	A	A	B	H	B	A	B	B	A	B
S1_15394856	1	71.67	A	H	A	A	A	B	B	B	B	B	B	B	A	A	B	A	A	A	A	B	B	B	B	B	B	B	B	A	B	B	B	B	B	B	B	A	B	A	A	B	H	B	A	B	B	A	B
S1_15440577	1	71.7	A	H	A	A	A	B	B	B	B	B	B	B	A	A	B	A	A	A	A	B	B	B	B	B	B	B	B	A	B	B	B	B	B	B	B	A	N	A	A	B	H	B	A	B	B	A	B
S1_15441315	1	71.72	A	H	A	A	A	B	B	B	B	B	B	B	A	A	B	A	A	A	A	B	B	B	B	B	B	B	B	A	B	B	B	B	B	B	B	A	N	A	A	B	H	B	A	B	B	A	B
S1_15568405	1	71.74	A	H	A	A	A	B	B	B	B	B	B	B	A	A	B	A	A	A	A	B	B	B	B	B	B	B	B	A	B	B	B	B	B	B	B	A	B	A	A	B	H	B	A	B	B	A	B
S1_15568410	1	71.74001	A	H	A	A	A	B	B	B	B	B	B	B	A	A	B	A	A	A	A	B	B	B	B	B	B	B	B	A	B	B	B	B	B	B	B	A	B	A	A	B	H	B	A	B	B	A	B
S1_15885110	1	71.77	A	B	A	N	A	B	B	B	B	B	B	B	A	A	B	A	A	A	A	B	B	B	B	B	B	B	B	A	B	B	B	B	B	B	B	A	N	A	A	B	H	B	A	B	B	A	B
S1_15991044	1	71.79	A	H	A	A	A	B	B	B	B	B	B	B	A	A	B	A	A	A	A	B	B	B	B	B	B	B	B	A	B	B	B	B	B	B	B	A	N	A	A	B	A	B	A	B	B	A	B
S1_16322268	1	71.82	A	H	A	A	A	B	B	B	B	B	B	B	A	A	B	A	A	A	A	B	B	B	B	B	B	B	B	A	B	B	B	B	B	B	B	A	B	A	A	B	H	B	A	B	B	A	B
S1_16415218	1	71.83	A	H	A	A	A	B	B	B	B	B	B	B	A	A	B	A	A	A	A	B	B	B	B	B	B	B	B	A	B	B	B	B	B	B	B	A	B	A	A	B	H	B	A	B	B	A	B
S1_16508795	1	71.84	A	H	A	A	A	B	B	B	B	B	B	B	A	A	B	A	A	A	A	B	B	B	B	B	B	B	B	A	B	B	B	B	B	B	B	A	B	A	A	B	H	B	A	B	B	A	B
S1_16659980	1	71.85	A	H	A	A	A	B	B	B	B	B	B	B	A	A	B	A	A	A	A	B	B	B	B	B	B	B	B	A	B	B	B	B	B	B	B	A	N	A	A	B	H	B	A	B	B	A	B
S1_17014697	1	71.89	A	B	A	A	A	B	B	B	B	B	B	B	A	A	B	A	A	A	A	B	B	B	B	B	B	B	B	A	B	B	B	B	B	B	B	A	B	A	A	B	H	B	A	B	B	A	B
S1_17014698	1	71.89001	A	B	A	A	A	B	B	B	B	B	B	B	A	A	B	A	A	A	A	B	B	B	B	B	B	B	B	A	B	B	B	B	B	B	B	A	B	A	A	B	H	B	A	B	B	A	B
S1_17160472	1	71.9	A	H	A	A	A	B	B	B	B	B	B	B	A	A	B	A	A	A	A	N	B	B	B	B	B	B	B	A	B	B	B	B	B	B	B	A	N	A	A	B	H	B	A	B	B	A	B
S1_17224082	1	71.92	A	H	A	A	A	B	B	B	B	B	B	B	A	A	B	A	A	A	A	B	B	B	B	B	B	B	B	A	B	B	B	B	B	B	B	A	B	A	A	B	H	B	A	B	B	A	B
S1_17560842	1	71.94	A	H	A	A	A	B	B	B	B	B	B	B	A	A	B	A	A	A	A	B	B	N	B	B	B	B	B	A	B	B	B	B	B	B	B	A	N	A	A	B	H	B	A	B	B	A	B
S1_17561530	1	71.94001	A	H	A	A	A	B	B	B	B	B	B	B	A	A	B	A	A	A	A	B	B	B	B	B	B	B	B	A	B	B	B	B	B	B	B	A	N	A	A	B	H	B	A	B	B	A	B
S1_17741224	1	71.96	A	H	A	A	A	B	B	B	B	B	B	B	A	A	B	A	A	A	A	B	B	B	B	B	B	B	B	A	B	B	B	B	B	B	B	A	B	A	A	B	H	B	A	B	B	A	B
S1_17750761	1	71.96001	A	H	A	A	A	B	B	B	B	B	B	B	A	A	B	A	A	A	A	B	B	B	B	B	B	B	B	A	B	B	B	B	B	B	B	A	B	A	A	B	H	B	A	B	B	A	B
S1_17898790	1	71.98	A	H	A	A	A	B	B	B	B	B	B	B	A	A	B	A	A	A	A	B	B	B	B	B	B	B	B	A	B	B	B	B	B	B	B	A	B	A	A	B	H	B	A	B	B	A	B
S1_17910736	1	71.98001	A	H	A	A	A	B	B	B	H	B	B	B	A	A	B	N	A	A	A	B	B	B	B	B	B	B	B	A	B	B	B	B	B	B	B	H	B	A	H	B	H	B	A	B	B	A	B
S1_17932535	1	71.98002	A	H	A	A	A	B	B	B	B	B	B	B	A	A	B	A	H	A	A	B	B	B	B	B	B	B	B	A	B	B	B	N	B	B	B	A	B	A	A	B	H	B	A	B	B	A	B
S1_17937991	1	71.98003	A	H	A	A	A	B	B	B	B	B	B	B	A	A	B	H	A	A	A	B	B	B	B	B	B	B	B	H	B	B	B	B	B	B	B	A	N	A	A	B	H	B	A	B	B	A	B
S1_17968454	1	71.98004	A	H	A	A	A	B	B	B	B	B	B	B	A	A	B	A	A	A	A	B	B	B	B	B	B	B	B	A	B	B	B	B	B	B	B	A	B	A	A	B	H	B	A	B	B	A	B
S1_17998384	1	71.98005	A	H	A	A	A	B	B	B	B	B	B	B	A	A	B	A	A	A	A	B	B	B	B	B	B	B	B	A	B	B	B	B	B	B	B	A	B	A	A	B	H	B	A	B	B	A	B
S1_18074151	1	72	A	H	A	A	A	B	B	B	B	B	B	B	A	A	B	A	A	A	A	B	B	B	B	B	B	B	B	A	B	B	B	B	B	B	B	A	N	A	A	B	H	B	A	B	B	A	B
S1_18151148	1	72.00001	A	H	A	A	A	B	B	B	B	B	B	B	A	A	B	A	A	A	A	B	B	B	B	B	B	B	B	A	B	B	B	B	B	B	B	A	B	A	A	B	H	B	A	B	B	A	B
S1_18176548	1	72.01	A	H	A	A	A	B	B	B	B	B	B	B	A	A	B	A	A	A	A	B	B	B	B	B	B	B	B	A	B	B	B	B	B	B	B	A	N	A	A	B	H	B	A	B	B	A	B
S1_18177305	1	72.01001	A	H	A	A	A	B	B	B	B	B	B	B	A	A	B	A	A	A	A	B	B	B	B	B	B	B	B	A	B	B	B	B	B	B	B	A	B	A	A	B	H	B	A	B	B	A	B
S1_18187431	1	72.01002	A	H	A	A	A	B	B	B	B	B	B	B	A	A	B	A	A	A	A	B	B	B	B	B	B	B	B	A	B	B	B	B	B	B	B	A	B	A	A	B	H	B	A	B	B	A	B
S1_18200721	1	72.01003	A	H	A	A	A	B	B	B	B	B	B	B	A	A	B	A	A	A	A	B	B	B	B	B	B	B	B	A	B	B	B	B	B	B	B	A	B	A	A	B	H	B	A	B	B	A	B
S1_18200758	1	72.01004	A	H	A	A	A	B	B	B	B	B	B	B	A	A	B	A	A	A	A	B	B	B	B	B	B	B	B	A	B	B	B	B	B	B	B	A	B	A	A	B	H	B	A	B	B	A	B
S1_18263222	1	72.12	A	H	A	A	A	B	B	B	B	B	B	B	A	A	B	A	A	A	A	B	B	B	B	B	B	B	B	A	B	B	B	B	B	B	B	A	B	A	A	B	H	B	A	B	B	A	B
S1_18303731	1	72.12001	A	H	A	A	A	B	B	B	B	B	B	B	A	A	B	A	A	A	A	B	B	B	B	B	B	B	B	A	B	B	B	B	B	B	B	A	N	A	A	B	H	B	A	B	B	A	B
S1_18303845	1	72.12002	A	H	A	A	A	B	B	B	B	B	B	B	A	A	B	A	A	A	A	B	B	B	B	B	B	B	B	A	B	B	B	B	B	B	B	A	N	A	A	B	H	B	A	B	B	A	B
S1_18339146	1	72.35	A	H	A	A	A	B	B	B	B	B	B	B	A	A	B	N	A	A	A	B	B	B	B	B	B	B	B	A	B	B	B	B	B	B	B	A	N	A	A	B	H	B	A	B	B	A	B
S1_18370909	1	72.4	A	H	A	A	A	B	B	B	B	B	B	B	A	A	B	A	A	A	A	B	B	B	B	B	B	B	B	A	B	B	B	B	B	B	B	A	B	A	A	B	H	B	A	B	B	A	B
S1_18392367	1	72.48	A	H	A	A	A	B	B	B	B	B	B	B	A	A	B	A	A	A	A	B	B	B	B	B	B	B	B	A	B	B	B	B	B	A	B	A	B	A	A	B	H	B	A	B	B	A	B
S1_18392371	1	72.48001	A	H	A	A	A	B	B	B	B	B	B	B	A	A	B	A	A	A	A	B	B	B	B	B	B	B	B	A	B	B	B	B	B	A	B	A	B	A	A	B	H	B	A	B	B	A	B
S1_18455721	1	72.61	A	H	A	B	A	B	B	B	B	B	B	B	A	A	B	A	A	A	A	B	B	B	B	B	B	B	B	A	B	B	B	B	B	A	B	A	B	A	A	B	H	B	A	B	B	A	B
S1_18459497	1	72.61001	A	H	A	H	A	B	B	B	B	A	B	B	A	A	B	A	A	A	A	B	B	B	B	B	B	B	B	A	B	B	B	B	B	A	B	A	B	A	A	B	H	B	A	B	B	A	B
S1_18464507	1	72.74	A	H	A	B	A	B	B	B	B	A	B	B	A	A	B	A	A	A	A	B	B	B	B	B	B	B	B	A	B	B	B	B	B	A	B	A	B	A	A	B	H	B	A	B	B	A	B
S1_18464549	1	72.74001	A	H	A	B	A	B	B	B	B	A	B	B	A	A	B	A	A	A	A	B	B	B	B	B	B	B	B	A	B	B	B	B	B	A	B	A	B	A	A	B	H	B	A	B	B	A	B
S1_18466794	1	72.74002	A	H	A	B	A	B	B	B	B	A	B	B	A	A	B	A	A	A	A	B	B	B	B	B	B	B	B	A	B	B	B	B	B	A	B	A	B	A	A	B	H	B	A	B	B	A	B
S1_18482449	1	72.74003	A	H	A	B	A	B	B	B	B	A	B	B	A	A	B	N	A	A	A	B	B	B	B	B	B	B	B	A	B	N	B	B	B	A	B	A	N	A	A	B	B	B	A	B	B	A	B
S1_18530428	1	72.91	A	H	A	B	A	B	B	B	B	A	B	B	A	A	B	A	A	A	A	B	B	B	B	B	B	B	B	A	B	B	B	B	B	A	B	A	B	A	A	B	H	B	A	B	B	A	B
S1_18623106	1	73.12	A	H	A	B	A	B	B	B	B	A	B	B	A	A	B	A	A	A	A	B	B	B	B	B	B	B	B	A	B	B	B	B	B	A	B	A	N	A	A	B	H	B	A	B	B	A	B
S1_18623118	1	73.12001	A	H	A	B	A	B	B	B	B	A	B	B	A	A	B	N	A	A	A	B	B	B	B	B	B	B	B	A	B	B	B	B	B	A	B	A	N	A	A	B	H	B	A	B	B	A	B
S1_18626303	1	73.12002	A	H	A	B	A	B	B	B	B	A	B	B	A	A	B	A	A	A	A	B	B	B	B	B	B	B	B	A	B	B	B	B	B	A	B	A	B	A	A	B	H	B	A	B	B	A	B
S1_18710892	1	73.17	A	H	A	B	A	B	B	B	B	A	B	B	A	A	B	A	A	A	A	B	B	B	B	B	B	B	B	A	B	B	B	B	B	A	B	A	A	A	A	B	H	B	A	B	B	A	B
S1_18710893	1	73.17001	A	H	A	B	A	B	B	B	B	A	B	B	A	A	B	A	A	A	A	B	B	B	B	B	B	B	B	A	B	B	B	B	H	A	B	A	A	A	A	B	H	B	A	B	B	A	B
S1_18711003	1	73.17002	A	H	A	B	A	B	B	B	B	A	B	B	A	A	B	A	A	A	A	B	B	B	B	B	B	B	B	A	B	N	B	B	B	A	B	A	A	A	A	B	H	B	A	B	B	A	B
S1_18721045	1	73.17003	A	H	A	B	A	B	B	B	B	A	B	B	A	A	B	A	A	A	A	B	B	B	B	B	B	B	B	A	B	B	B	H	B	A	B	A	A	A	A	B	H	B	A	B	B	A	B
S1_18721048	1	73.17004	A	H	A	B	A	B	B	B	B	A	B	B	A	A	B	A	A	A	A	B	B	B	B	B	B	B	B	A	B	B	B	H	B	A	B	A	A	A	A	B	H	B	A	B	B	A	B
S1_18771994	1	73.19	A	H	A	B	A	B	B	B	B	A	B	B	A	A	B	A	A	A	A	B	B	B	B	B	B	B	B	A	B	B	B	B	B	A	B	A	A	A	A	B	H	B	A	B	B	A	B
S1_18787985	1	73.2	A	H	A	B	A	B	B	B	B	A	B	B	A	A	B	A	A	A	A	B	B	B	B	B	B	B	B	A	B	B	B	B	B	A	B	A	A	A	A	B	H	B	A	B	B	A	B
S1_18839100	1	73.22	A	H	A	B	A	B	B	B	B	A	B	B	A	A	B	A	A	A	A	B	B	B	B	B	B	B	B	A	B	B	B	B	B	A	B	A	A	A	A	B	H	B	A	B	A	A	B
S1_18870114	1	73.23	A	H	A	B	A	B	B	B	B	A	B	B	A	A	B	A	A	A	A	B	B	B	B	B	B	B	B	A	B	B	N	B	B	A	B	A	A	A	A	B	H	B	A	B	A	A	B
S1_18888392	1	73.24	A	H	A	B	A	B	B	B	B	A	B	B	A	A	B	A	A	N	A	B	B	B	B	B	B	B	B	A	B	N	B	B	B	A	B	A	N	A	A	B	H	B	A	B	A	A	B
S1_18893159	1	73.24001	A	H	A	B	A	B	B	B	B	A	B	B	A	A	B	A	A	A	A	B	B	B	B	B	B	B	B	A	B	B	B	B	B	A	B	A	N	A	A	B	H	B	A	B	A	A	B
S1_18907550	1	73.25	A	H	A	B	A	B	B	B	B	A	B	B	A	A	B	N	A	A	A	B	B	B	B	B	B	B	B	A	B	B	B	B	B	A	B	A	N	A	A	B	B	B	A	B	A	A	B
S1_18994098	1	73.27	A	H	A	B	A	B	B	B	B	A	B	B	A	A	B	A	A	A	A	B	B	B	B	B	B	B	B	A	B	B	B	A	B	A	B	A	A	A	A	B	H	B	A	B	A	A	B
S1_19029167	1	73.32	N	H	A	B	A	B	B	B	B	A	B	B	A	A	B	N	A	A	A	B	B	B	B	B	B	B	B	A	B	B	B	A	B	A	B	A	N	A	A	B	B	B	A	B	A	A	B
S1_19029208	1	73.32001	A	H	A	B	A	B	B	B	B	A	B	B	A	A	B	A	A	A	A	B	B	B	B	B	B	B	B	A	B	B	B	A	B	A	B	A	A	A	A	B	B	B	A	B	A	A	B
S1_19059850	1	73.32002	A	H	A	B	A	B	B	B	B	A	B	B	A	A	B	A	A	A	A	B	B	B	B	B	B	B	B	A	B	B	B	A	B	A	B	A	A	A	A	B	H	B	A	B	A	A	B
S1_19060012	1	73.32003	A	H	A	B	A	B	B	B	B	A	B	B	A	A	B	A	A	A	A	B	B	B	B	B	B	B	B	A	B	N	B	A	B	A	B	A	N	A	A	B	H	B	A	B	A	A	B
S1_19067826	1	73.32004	A	H	A	B	A	B	B	B	B	A	B	B	A	A	B	A	A	A	A	B	B	B	B	B	B	B	B	A	B	B	B	A	B	A	B	A	A	A	A	B	H	B	A	B	A	A	B
S1_19083351	1	73.32005	A	H	N	B	A	B	B	B	B	A	B	B	A	A	B	A	A	A	A	B	B	B	B	B	B	B	B	A	B	N	B	N	B	A	B	A	N	A	A	B	H	B	A	B	A	A	B
S1_19090133	1	73.32006	A	H	A	B	A	B	B	B	B	A	B	B	A	A	B	A	A	A	A	B	B	B	B	B	B	B	B	A	B	B	B	A	B	A	B	A	A	A	A	B	H	B	A	B	A	A	B
S1_19177575	1	73.36	A	H	A	B	A	B	B	B	B	A	B	B	A	A	B	N	A	A	A	B	B	B	B	B	B	B	B	A	B	B	B	A	B	A	B	A	A	A	A	B	H	B	A	B	A	A	B
S1_19177596	1	73.36001	A	H	A	B	A	B	B	B	B	A	B	B	A	A	B	N	A	A	A	B	B	B	B	B	B	B	B	A	B	B	B	A	B	A	B	A	A	A	A	B	H	B	A	B	A	A	B
S1_19242867	1	73.43	A	H	A	B	A	B	B	B	B	A	B	B	A	A	B	A	A	A	A	B	B	B	B	B	B	B	B	A	B	B	B	A	B	A	B	A	N	A	A	B	H	B	A	B	A	A	B
S1_19242868	1	73.43001	A	H	A	B	A	B	B	B	B	A	B	B	A	A	B	A	A	A	A	B	B	B	B	B	B	B	B	A	B	B	B	A	B	A	B	A	N	A	A	B	H	B	A	B	A	A	B
S1_19247447	1	73.43002	A	H	A	B	A	B	B	B	B	A	B	B	A	A	B	A	A	A	A	B	B	B	B	B	B	B	B	A	B	B	B	A	B	A	B	A	A	A	A	B	H	B	A	B	A	A	B
S1_19248785	1	73.43003	A	H	A	B	A	B	B	B	B	A	B	B	A	A	B	N	A	A	A	B	B	B	B	B	B	B	B	A	B	B	B	A	B	A	B	A	A	A	A	B	H	B	A	B	A	A	B
S1_19259904	1	73.43004	A	H	A	B	A	B	B	B	B	A	B	B	A	A	B	N	A	A	A	N	B	B	B	B	B	B	B	A	B	B	B	A	B	A	B	A	N	A	A	B	H	B	A	B	A	A	B
S1_19285395	1	73.43005	A	H	A	B	A	B	B	B	B	A	B	B	A	A	B	A	A	A	A	B	B	B	B	B	B	B	B	A	B	B	B	A	B	A	B	A	A	A	A	B	B	B	A	H	A	A	B
S1_19285404	1	73.43006	A	H	A	B	A	B	B	B	B	A	B	B	A	A	B	A	A	A	A	B	B	B	B	B	B	B	B	A	B	B	B	A	B	A	B	A	A	A	A	B	B	B	A	B	A	A	B
S1_19327640	1	73.55	A	A	A	B	A	B	B	B	B	A	B	B	A	A	B	A	A	A	A	B	B	B	B	B	B	B	B	A	B	B	B	A	B	A	B	A	N	A	A	B	H	B	A	B	A	A	B
S1_19340699	1	73.58	A	H	A	B	A	B	B	B	B	A	B	B	A	A	B	A	A	A	A	B	B	B	B	B	B	B	B	A	B	B	B	A	B	A	B	A	A	A	A	B	H	B	A	B	N	A	B
S1_19340705	1	73.58001	A	H	A	N	A	B	B	B	B	A	B	B	A	A	B	A	A	A	A	B	B	B	B	B	B	B	B	A	B	B	B	A	N	A	B	A	A	A	A	B	H	B	A	B	N	A	B
S1_19360053	1	73.62	A	H	A	B	A	B	B	B	B	A	B	B	A	A	B	A	A	A	A	B	B	B	B	B	B	B	B	A	B	B	B	A	B	A	B	A	A	A	A	B	H	B	A	B	A	A	B
S1_19398391	1	74.07	A	H	A	B	A	B	B	B	B	A	B	B	A	B	B	A	A	A	A	B	B	B	B	B	B	B	B	A	B	B	B	A	B	A	B	A	N	A	A	B	H	B	A	B	A	A	B
S1_19437169	1	74.26	A	H	N	B	A	B	B	B	B	A	B	B	A	B	B	A	A	A	A	B	B	B	B	B	B	B	B	A	B	B	B	A	B	A	B	A	A	A	A	B	H	B	A	B	A	A	B
S1_19469343	1	74.29	A	H	A	B	A	B	B	B	B	A	B	B	A	B	B	A	A	A	A	B	B	B	B	B	B	B	B	A	B	B	B	A	B	A	B	A	A	A	A	B	H	B	A	B	A	A	B
S1_19507837	1	74.3	N	H	A	B	A	B	B	B	B	A	B	B	A	B	B	A	A	A	A	B	B	B	B	B	B	B	B	A	B	B	B	A	B	A	B	A	A	A	A	B	H	B	A	B	A	A	B
S1_19507980	1	74.30001	A	H	A	B	A	B	B	B	B	A	B	B	A	B	B	A	A	A	A	B	B	B	B	B	B	B	B	A	B	B	B	A	B	A	B	A	N	A	A	B	H	B	A	B	A	A	B
S1_19510437	1	74.30002	A	H	A	B	A	B	B	B	B	A	B	B	A	B	B	A	A	A	A	B	B	B	B	B	B	B	B	A	B	B	B	A	B	A	B	A	A	A	A	B	H	B	A	B	A	A	B
S1_19510560	1	74.30003	A	H	A	B	A	B	B	B	B	A	B	B	A	B	B	A	A	A	A	B	B	B	B	B	B	B	B	A	B	B	B	A	B	A	B	A	A	A	A	B	H	B	A	B	A	A	B
S1_19510575	1	74.30004	A	H	A	B	A	B	B	B	B	A	B	B	A	B	B	A	A	A	A	B	B	B	B	B	B	B	B	A	B	B	B	A	B	A	B	A	A	A	A	B	H	B	A	B	A	A	B
S1_19968892	1	74.78	A	H	A	B	A	N	B	B	B	A	B	B	A	B	B	A	A	A	A	N	B	B	B	B	B	B	B	A	B	B	B	A	B	A	B	A	A	A	A	B	H	B	A	B	A	A	B
S1_19988984	1	74.78001	A	H	A	B	A	B	B	B	B	A	B	B	A	B	B	A	A	A	A	B	B	B	B	B	B	B	B	A	B	B	B	A	B	A	B	A	A	A	A	B	H	B	A	B	A	A	B
S1_20058590	1	74.96	A	H	A	B	A	B	B	B	B	A	B	B	A	B	B	A	A	A	A	B	H	B	B	B	B	B	B	A	B	B	B	A	B	A	B	A	N	A	A	B	H	B	A	B	A	A	B
S1_20058595	1	74.96001	A	H	A	B	A	B	B	B	B	A	B	B	A	B	B	A	A	A	A	B	H	B	B	B	B	B	B	A	B	B	B	A	B	A	B	A	N	A	A	B	H	B	A	B	A	A	B
S1_20058608	1	74.96002	A	H	A	B	A	B	B	B	B	A	B	B	A	B	B	A	A	A	A	B	H	B	B	B	B	B	B	A	B	B	B	A	B	A	B	A	N	A	A	B	H	B	A	B	A	A	B
S1_20089471	1	75.13	A	H	A	B	A	B	B	B	B	A	B	B	A	B	B	A	A	A	A	B	A	B	B	B	B	B	B	A	B	B	B	A	B	A	B	A	N	A	A	B	B	B	A	B	A	A	B
S1_20089519	1	75.13001	A	H	A	B	A	B	B	B	B	A	B	B	A	B	B	A	A	A	A	B	A	B	B	B	B	B	B	A	B	B	B	A	B	A	B	A	N	A	A	B	B	B	A	B	A	A	B
S1_20089592	1	75.13002	A	H	A	B	A	B	B	B	B	A	B	B	A	B	B	A	A	A	A	B	H	B	B	B	B	B	B	A	B	B	B	A	B	A	B	A	N	A	A	B	H	B	A	B	A	A	B
S1_20089596	1	75.13003	A	H	A	B	A	B	B	B	B	A	B	B	A	B	B	A	A	A	A	B	H	B	B	B	B	B	B	A	B	B	B	A	B	A	B	A	N	A	A	B	H	B	A	B	A	A	B
S1_20156028	1	75.16	A	H	A	B	A	B	B	B	B	A	B	B	A	B	B	A	A	A	A	B	H	B	B	B	H	B	B	A	B	B	B	A	B	A	B	A	A	A	A	B	H	B	A	B	A	A	B
S1_20241546	1	75.24	A	H	A	B	A	B	B	B	B	A	B	B	A	B	B	A	A	A	A	B	H	B	B	B	B	B	B	A	B	B	B	A	B	A	B	A	N	A	A	B	H	B	A	B	A	A	B
S1_20241599	1	75.24001	A	H	A	B	A	B	B	B	B	A	B	B	A	B	B	A	A	A	A	B	H	B	B	B	B	B	B	A	B	B	B	A	B	A	B	A	N	A	A	B	H	B	A	B	A	A	B
S1_20242717	1	75.24002	A	H	A	N	A	B	B	B	B	A	B	B	A	B	B	A	A	A	A	B	H	B	B	B	B	B	B	A	B	N	B	A	B	A	B	A	N	A	A	B	H	B	A	B	A	A	B
S1_20242722	1	75.24003	A	H	A	N	A	B	B	B	B	A	B	B	A	B	B	A	A	A	A	B	H	B	B	B	B	B	B	A	B	N	B	A	B	A	B	A	N	A	A	B	H	B	A	B	A	A	B
S1_20242776	1	75.24004	A	H	A	B	A	B	B	B	B	A	B	B	A	B	B	A	A	A	A	B	H	B	B	B	B	B	B	A	B	B	B	A	B	A	B	A	A	A	A	B	H	B	A	B	A	A	B
S1_20242878	1	75.24005	A	H	A	B	A	B	B	B	B	A	B	B	A	B	B	A	A	A	A	B	H	B	B	B	B	B	B	A	B	B	B	A	B	A	B	A	A	A	A	B	H	B	A	B	A	A	B
S1_20242882	1	75.24006	A	H	A	B	A	B	B	B	B	A	B	B	A	B	B	A	A	A	A	B	H	B	B	B	B	B	B	A	B	B	B	A	B	A	B	A	A	A	A	B	H	B	A	B	A	A	B
S1_20242937	1	75.24007	A	H	A	B	A	B	B	B	B	A	B	B	A	B	B	A	A	A	A	B	A	B	B	B	B	B	B	A	B	B	B	A	B	A	B	A	A	A	A	B	H	B	A	B	A	A	B
S1_20283990	1	75.29	A	H	A	B	A	B	B	B	B	A	B	B	A	B	B	A	A	A	A	B	H	B	B	B	B	B	B	A	B	B	B	A	B	A	B	A	A	A	A	B	H	B	A	B	A	A	B
S1_20285460	1	75.29001	A	H	A	B	A	B	B	B	B	A	B	B	A	B	B	A	A	A	A	B	H	B	B	B	B	B	B	A	B	B	B	A	B	A	B	A	A	A	A	B	H	B	A	B	A	A	B
S1_20285488	1	75.29002	A	H	A	B	A	B	B	B	B	A	B	B	A	B	B	A	A	A	A	B	H	B	B	B	B	B	B	A	B	B	B	A	B	A	B	A	A	A	A	B	H	B	A	B	A	A	B
S1_20285511	1	75.29003	A	H	A	B	A	B	B	B	B	A	B	B	A	B	B	A	A	A	A	B	A	B	B	B	B	B	B	A	B	B	B	A	B	A	B	A	A	A	A	B	H	B	A	B	A	A	B
S1_20285559	1	75.29004	A	H	A	B	A	B	B	B	B	A	B	B	A	B	B	A	A	A	A	B	A	B	B	B	B	B	B	A	B	B	B	A	B	A	B	A	A	A	A	B	H	B	A	B	A	A	B
S1_20303903	1	75.31	A	H	A	B	A	B	B	B	B	A	B	B	A	B	B	A	A	A	A	B	H	B	B	B	B	B	B	A	B	B	B	A	B	A	B	A	N	A	A	B	H	B	A	B	A	A	B
S1_20305418	1	75.31001	A	H	A	B	A	B	B	B	B	A	B	B	A	B	B	A	A	A	A	B	H	B	B	B	B	B	B	A	B	B	B	A	B	A	B	A	A	A	A	B	H	B	A	B	A	A	B
S1_20396509	1	75.69	A	H	A	B	B	B	B	B	B	A	B	B	A	B	B	A	A	A	A	B	H	B	B	B	B	B	B	A	B	B	B	A	B	A	B	A	A	A	A	B	H	B	A	B	A	A	B
S1_20396944	1	75.69001	A	H	A	B	B	B	B	B	B	A	B	B	A	B	B	A	A	A	A	B	H	B	B	B	B	B	B	A	B	B	B	H	B	A	B	A	A	A	A	B	H	B	A	B	A	A	B
S1_20396951	1	75.69002	A	H	A	B	B	B	B	B	B	A	B	B	A	B	B	A	A	A	A	B	H	B	B	B	B	B	B	A	B	B	B	H	B	A	B	A	A	A	A	B	H	B	A	B	A	A	B
S1_20418175	1	75.85	A	H	A	B	B	B	B	B	B	A	B	B	A	B	B	A	A	A	A	B	H	B	B	B	B	B	B	A	B	B	B	A	B	A	B	A	N	A	A	B	H	B	A	B	A	A	B
S1_20418207	1	75.85001	A	H	A	B	B	N	B	B	B	A	B	B	A	B	B	A	A	A	A	B	H	B	B	B	B	B	B	A	B	B	B	A	B	A	B	A	A	A	A	B	H	B	A	B	A	A	B
S1_20454249	1	76.27	A	B	A	B	B	B	B	B	B	A	B	B	A	B	B	A	A	A	A	B	H	B	B	B	B	B	B	A	B	B	B	A	B	A	B	A	A	A	A	B	H	B	A	B	A	A	B
S1_20459929	1	76.27001	A	B	A	B	B	B	B	B	B	A	B	B	A	B	B	N	A	A	A	B	H	B	B	B	B	B	B	A	B	B	B	A	B	A	B	A	N	A	A	B	A	B	A	B	A	A	B
S1_20523848	1	76.68	B	B	A	B	B	B	B	B	B	A	B	B	A	B	B	A	A	A	A	B	H	B	B	B	B	B	B	B	B	B	B	A	B	A	B	A	N	A	A	B	H	B	A	B	A	A	B
S1_20571077	1	76.94	B	B	A	B	B	B	B	B	B	A	B	B	A	B	B	A	A	A	A	B	B	B	B	B	B	B	B	B	B	B	B	A	B	A	B	A	A	A	A	B	H	B	A	B	A	A	B
S1_20601496	1	77.28	B	B	A	B	B	B	B	B	B	A	B	B	A	B	B	A	A	A	A	B	H	B	B	B	B	B	B	B	B	B	B	A	B	A	B	A	N	A	A	B	H	B	A	B	A	A	B
S1_20623040	1	77.42	B	B	A	B	B	B	B	B	B	A	B	B	A	B	B	A	A	A	A	B	H	B	B	B	B	B	B	B	B	B	B	A	B	A	B	A	A	A	A	B	H	B	A	B	A	A	B
S1_20630139	1	77.46	B	B	A	B	B	B	B	B	B	A	B	B	A	B	B	A	A	A	A	B	H	B	B	B	B	B	B	B	B	B	B	A	B	A	B	A	N	A	A	B	H	B	A	B	A	A	B
S1_20705831	1	77.65	B	B	A	B	B	B	B	B	B	A	B	B	A	B	B	A	A	A	A	B	H	B	B	B	B	B	B	B	B	B	A	A	B	A	B	A	A	A	A	B	H	B	A	B	A	A	B
S1_20705832	1	77.65001	B	B	A	B	B	B	B	B	B	A	B	B	A	B	B	A	A	A	A	B	H	B	B	B	B	B	B	B	B	B	A	A	B	A	B	A	A	A	A	B	H	B	A	B	A	A	B
S1_20936106	1	78.08	B	B	A	B	B	B	B	B	B	A	B	B	A	B	B	A	A	A	A	B	H	B	B	B	B	B	B	B	B	B	A	A	B	A	B	A	A	A	A	B	B	B	A	B	A	A	B
S1_20945345	1	78.1	B	B	A	B	B	B	B	B	B	A	B	B	A	B	B	A	A	A	A	B	H	B	B	B	B	B	B	B	B	B	A	A	B	A	B	A	A	A	A	B	H	B	A	B	A	A	B
S1_20949264	1	78.13	B	B	A	B	B	B	B	B	B	A	B	B	A	B	B	N	A	A	A	B	H	B	B	B	B	B	B	B	B	N	A	A	B	A	B	A	N	A	A	B	A	B	A	B	N	A	B
S1_21068987	1	78.4	B	B	A	B	B	B	B	B	B	A	B	B	A	B	B	A	A	A	A	B	H	B	B	B	B	B	B	B	B	B	A	A	B	A	B	A	N	A	A	B	H	B	A	B	A	A	B
S1_21124982	1	78.51	B	B	A	B	B	B	B	B	B	A	B	B	A	B	B	A	A	A	A	B	H	B	B	B	B	B	B	B	B	B	A	A	B	A	B	A	N	A	A	B	H	B	A	B	A	A	B
S1_21158682	1	78.56	B	B	A	B	B	B	B	B	B	A	B	B	A	B	B	A	A	A	A	B	H	B	B	B	B	B	B	B	B	B	A	A	B	A	B	A	N	A	A	B	H	B	A	B	A	A	B
S1_21160870	1	78.56001	B	B	A	B	B	B	B	B	B	A	B	B	A	B	B	A	A	A	A	B	H	B	B	B	B	B	B	B	B	B	A	A	B	A	B	A	N	A	A	B	H	B	A	B	A	A	B
S1_21189130	1	78.65	B	B	A	B	B	B	B	B	B	A	B	B	A	B	B	A	A	A	A	N	H	B	B	B	B	B	B	B	B	B	A	A	B	A	B	A	N	A	A	B	H	B	A	B	A	A	B
S1_21632493	1	79.59	B	B	A	B	B	B	B	B	B	A	B	B	A	B	B	A	A	A	A	B	H	B	B	B	B	B	B	B	B	B	A	A	B	A	B	A	A	A	B	B	H	B	A	B	A	A	B
S1_21688063	1	79.71	B	B	A	B	B	B	B	B	B	A	B	B	A	B	H	A	A	A	A	B	H	B	B	B	B	B	B	B	B	B	A	A	B	A	B	A	N	A	B	B	H	B	A	B	A	A	B
S1_21688746	1	79.71001	B	B	A	B	B	B	B	B	B	A	B	B	A	B	B	A	A	A	A	B	H	B	B	B	B	B	B	B	B	B	A	A	B	A	B	A	N	A	B	B	H	B	A	B	A	A	B
S1_21689318	1	79.72	B	B	A	B	B	B	B	B	B	A	B	B	A	B	B	N	A	A	A	B	H	B	B	B	B	B	B	B	B	N	A	A	B	A	B	A	N	N	B	B	H	B	A	B	A	A	B
S1_21689465	1	79.72001	B	B	A	B	B	B	B	B	B	A	B	B	A	B	B	A	A	A	A	B	H	B	B	B	B	B	B	B	B	N	A	A	B	A	B	A	A	A	B	B	A	B	A	B	A	A	B
S1_21689878	1	79.72002	B	B	A	B	B	B	B	B	B	A	B	B	A	B	B	A	A	A	A	B	A	B	B	B	B	B	B	B	B	N	N	A	B	A	B	A	N	A	B	B	H	B	A	N	A	A	B
S1_21707357	1	79.76	B	B	A	B	B	B	B	B	B	A	B	B	A	B	B	A	A	A	A	B	H	B	B	B	B	B	B	B	B	B	A	A	B	A	B	A	A	A	B	B	H	B	A	B	A	A	B
S1_21707361	1	79.76001	B	B	A	B	B	B	B	B	B	A	B	B	A	B	B	A	A	A	A	B	H	B	B	B	B	B	B	B	B	B	A	A	B	A	B	A	A	A	B	B	H	B	A	B	A	A	B
S1_21707433	1	79.76002	B	B	A	B	B	B	B	B	B	A	B	B	A	B	B	A	A	A	A	B	H	B	B	B	B	B	B	B	B	N	A	A	B	A	N	A	N	A	B	B	H	B	A	B	A	A	B
S1_21707565	1	79.76003	B	B	A	B	B	B	B	B	B	A	B	B	A	B	B	N	A	A	A	B	H	B	B	B	B	B	B	B	B	B	A	A	B	A	B	A	N	A	B	B	H	B	A	B	A	A	B
S1_21707590	1	79.76004	B	B	A	B	B	B	B	B	B	A	B	B	A	B	B	N	A	A	A	B	H	B	B	B	B	B	B	B	B	B	A	A	B	A	B	A	N	A	B	B	H	B	A	B	A	A	B
S1_21733363	1	79.84	B	B	A	B	B	B	B	B	B	A	B	B	A	B	B	A	A	A	A	B	H	B	B	B	B	B	B	B	B	B	A	A	B	A	B	A	N	A	B	B	H	B	A	B	A	A	B
S1_21736942	1	79.87	B	B	A	B	B	N	B	B	B	A	B	B	A	B	B	A	A	A	H	B	H	B	B	B	B	B	B	B	B	B	A	A	B	A	B	A	N	A	B	B	H	B	A	B	A	A	B
S1_21737002	1	79.87001	B	B	A	B	B	B	B	B	B	A	B	B	A	B	B	A	A	A	A	B	H	B	B	B	B	B	B	B	B	B	A	A	B	A	B	A	N	A	B	B	H	B	A	B	A	A	B
S1_21743315	1	79.87002	B	B	A	B	B	B	B	B	B	A	B	B	A	B	B	A	A	A	A	B	H	B	B	B	B	B	B	B	B	B	A	A	B	A	B	A	A	A	B	B	H	B	A	B	A	A	B
S1_21808068	1	80.89	B	B	A	B	B	B	B	B	B	A	B	B	A	B	B	A	A	A	A	B	A	B	B	B	B	B	B	B	B	B	A	A	B	A	B	A	N	A	B	B	H	B	A	B	A	A	B
S1_21887049	1	81.69	B	B	A	B	B	B	B	B	B	A	B	B	A	B	B	A	A	A	A	B	H	B	B	B	B	B	B	B	B	B	A	A	B	A	B	A	N	A	B	B	H	B	A	B	A	A	B
S1_21887495	1	81.69001	B	B	A	B	B	B	B	B	B	A	B	B	A	B	B	A	A	A	A	B	H	B	B	B	B	B	B	B	B	B	A	A	B	A	B	A	N	A	B	B	H	B	A	B	A	A	B
S1_21923820	1	82.02	B	B	A	B	B	B	B	B	B	A	B	B	A	B	B	A	A	A	A	B	H	B	B	B	B	B	B	B	B	N	A	A	B	A	B	A	A	A	B	B	H	B	A	B	A	A	B
S1_21945403	1	82.3	B	B	A	B	B	B	B	B	B	A	B	B	A	B	B	A	A	A	A	B	H	B	B	B	B	B	B	B	B	B	A	A	B	A	B	A	A	A	B	B	H	B	A	B	A	A	B
S1_21990623	1	82.64	B	B	A	B	B	B	B	B	B	A	B	B	A	B	B	A	A	A	A	B	H	B	B	B	B	B	B	B	B	B	A	A	B	A	B	A	A	A	B	B	H	B	A	B	A	A	B
S1_21993603	1	82.64001	B	B	A	H	B	B	B	B	B	A	B	B	A	B	B	A	A	A	A	B	H	B	B	B	B	B	B	B	B	B	A	A	B	A	B	A	N	A	B	B	H	B	A	B	A	A	B
S1_21993709	1	82.64002	B	B	A	B	B	B	B	B	B	A	B	B	A	B	B	A	A	A	A	B	H	B	B	B	B	B	B	B	B	B	A	A	B	A	B	A	A	A	B	B	H	B	A	B	A	A	B
S1_21994447	1	82.64003	B	B	A	B	B	B	B	B	B	A	B	B	A	B	B	A	A	A	A	B	H	B	B	B	B	B	B	B	B	N	A	A	B	A	B	A	N	A	B	B	H	B	A	B	A	A	B
S1_22079464	1	83.32	B	B	A	B	B	B	B	B	B	A	B	B	A	B	B	A	A	A	A	B	H	B	B	B	B	B	B	B	B	B	A	A	B	A	B	A	A	A	B	B	H	B	A	B	A	A	B
S1_22089581	1	83.33	B	B	A	B	B	B	B	B	B	A	B	B	A	B	B	A	A	A	A	B	H	B	B	B	B	B	B	B	B	B	A	A	B	H	B	A	N	A	B	B	A	B	A	N	A	A	B
S1_22096426	1	83.33001	B	B	A	B	B	B	B	B	B	A	B	B	A	B	B	A	A	A	A	B	H	B	B	B	B	B	B	B	B	B	A	A	B	A	B	A	H	A	B	B	H	B	A	B	A	A	B
S1_22096572	1	83.33002	B	B	A	N	B	B	B	B	B	A	B	B	A	B	B	A	A	A	A	B	H	B	B	B	B	B	B	B	B	B	A	A	B	A	B	A	N	A	B	B	H	B	A	B	A	A	B
S1_22096583	1	83.33003	B	B	A	N	B	B	B	B	B	A	B	B	A	B	B	A	A	A	A	B	H	B	B	B	B	B	B	B	B	B	A	A	B	A	B	A	N	A	B	B	H	B	A	B	A	A	B
S1_22128076	1	83.33004	B	B	A	B	B	B	B	B	B	A	B	B	A	B	B	A	A	A	A	B	H	B	B	B	B	B	B	B	B	B	A	A	B	A	B	A	A	A	B	B	H	B	A	B	A	A	B
S1_22128097	1	83.33005	B	B	A	B	B	B	B	B	B	A	B	B	A	B	B	A	A	A	A	B	H	B	B	B	B	B	B	B	B	B	A	A	B	A	B	A	A	A	B	B	H	B	A	B	A	A	B
S1_22340460	1	85.1	B	B	A	B	B	B	B	B	B	A	B	B	A	B	B	A	A	H	A	B	H	B	B	B	B	B	B	B	B	B	A	A	B	A	B	A	A	A	B	B	H	B	A	B	A	A	B
S1_22383457	1	85.31	B	B	A	B	B	H	B	B	B	A	B	B	A	B	B	A	A	A	A	B	H	B	B	B	B	B	B	B	B	B	A	A	B	A	B	A	A	A	B	B	H	B	A	B	A	A	B
S1_22486776	1	86.23	B	B	A	B	B	B	B	B	B	A	B	B	A	B	B	A	A	A	A	B	H	B	B	B	B	B	B	B	B	B	A	A	B	A	B	A	N	A	B	B	H	B	A	B	A	A	B
S1_22495060	1	86.23001	B	B	A	B	B	H	B	B	B	A	B	B	A	B	B	A	A	A	A	B	H	B	B	B	B	B	B	B	B	B	A	A	B	A	B	A	A	A	B	B	H	B	A	B	A	A	B
S1_22495234	1	86.23002	B	B	A	B	B	A	B	B	B	A	B	B	A	B	B	A	A	A	A	B	H	B	B	B	B	B	B	B	B	B	A	A	B	A	B	A	A	A	B	B	H	B	A	B	A	A	B
S1_22499072	1	86.23003	B	B	A	B	B	H	B	B	B	A	B	B	A	B	B	A	A	A	A	B	H	B	B	B	B	B	B	B	B	B	A	A	B	A	B	A	N	A	B	B	H	B	A	B	A	A	B
S1_22499467	1	86.23004	B	B	A	B	B	B	B	B	B	A	B	B	A	B	B	N	A	A	A	B	H	B	B	B	B	B	B	B	B	B	A	B	B	A	B	A	N	A	B	B	H	B	A	B	A	A	B
S1_22540590	1	86.23005	B	B	A	B	B	H	B	B	B	A	B	B	A	B	B	A	A	A	A	B	A	B	B	B	B	B	B	B	B	B	A	A	B	A	B	A	N	A	B	B	H	B	A	B	A	A	B
S1_22543710	1	86.23006	B	B	A	B	B	H	B	B	B	A	B	B	A	B	B	N	A	A	A	B	A	B	B	B	B	B	B	B	B	B	A	A	B	A	B	A	A	A	B	B	H	B	A	B	A	A	B
S1_22557545	1	86.23007	B	B	A	B	B	A	B	B	B	A	B	B	A	B	B	A	A	A	A	B	A	B	B	B	B	B	B	B	B	B	A	A	B	N	B	A	A	A	B	B	H	B	A	B	N	A	B
S1_22557807	1	86.23008	B	B	A	B	B	H	B	B	B	A	B	B	A	B	B	A	A	A	A	B	A	B	B	B	B	B	B	B	B	B	A	A	B	A	B	A	A	A	B	B	H	B	A	B	A	A	B
S1_22605972	1	87.02	B	B	A	B	B	H	B	B	A	A	B	B	A	B	B	A	A	A	A	B	A	B	B	B	B	B	B	B	B	B	A	A	B	A	B	A	N	A	B	B	H	B	A	B	A	A	B
S1_22635390	1	87.15	B	B	A	B	B	A	B	B	A	A	B	B	A	B	B	N	A	A	A	B	A	B	B	B	B	B	B	B	B	N	A	A	B	A	B	A	N	A	B	B	H	B	A	N	A	A	N
S1_22666589	1	87.26	B	B	A	B	B	H	B	B	A	A	B	B	A	B	B	A	A	A	A	B	A	B	B	B	B	B	B	B	B	N	A	A	B	A	B	A	A	A	B	B	H	B	A	B	A	A	B
S1_22666613	1	87.26001	B	B	A	B	B	H	B	B	A	A	B	B	A	B	B	A	A	A	A	B	A	B	B	B	B	B	B	B	B	N	A	A	B	A	B	A	A	A	B	B	H	B	A	B	A	A	B
S1_22691897	1	87.36	B	B	N	B	B	H	B	B	A	A	B	B	A	B	B	A	A	A	A	B	A	B	B	B	B	B	B	B	B	B	A	A	B	A	B	A	A	A	B	B	H	B	A	B	A	A	B
S1_22732913	1	87.49	B	B	A	B	B	B	B	B	A	A	B	B	A	B	B	A	A	A	A	B	A	B	B	B	B	B	B	B	B	B	A	A	B	A	B	A	A	A	B	B	H	B	A	B	A	A	B
S1_22739159	1	87.51	B	B	A	B	B	H	B	B	A	A	B	B	A	B	B	A	A	A	A	B	A	B	B	B	B	B	B	B	B	B	A	A	B	A	B	A	A	A	B	B	H	B	A	B	A	A	B
S1_22756078	1	87.56	B	B	A	B	B	H	B	B	A	A	B	B	A	B	B	A	A	A	A	B	A	B	B	B	B	B	B	B	B	B	A	A	B	A	B	A	B	A	B	B	H	B	A	B	A	A	B
S1_22756118	1	87.56001	B	B	A	N	B	B	B	B	A	A	B	B	A	B	B	A	A	A	A	N	A	B	B	B	B	B	B	B	B	B	A	A	B	A	B	A	N	A	B	B	H	B	A	B	A	A	B
S1_22756296	1	87.56002	B	B	A	N	B	N	B	B	A	A	B	B	A	B	B	A	A	A	A	B	A	B	B	B	B	B	B	B	B	B	A	A	B	A	B	A	A	A	B	B	H	B	A	N	A	A	B
S1_22769724	1	87.61	B	B	A	B	B	H	B	B	A	A	B	B	A	B	B	A	A	A	A	B	A	B	B	B	B	B	B	B	B	B	A	A	B	A	B	A	A	A	B	B	H	B	A	B	A	A	B
S1_22934805	1	88.21	B	B	A	B	B	H	B	B	A	A	B	B	A	B	B	A	A	A	A	B	A	B	B	B	B	B	B	B	B	N	A	A	B	A	B	A	N	A	B	B	H	B	A	B	A	A	B
S1_22958631	1	88.33	B	B	A	B	B	H	B	B	A	A	B	B	A	B	B	A	A	A	A	B	A	B	B	B	B	B	B	B	B	B	A	A	B	A	B	A	A	A	B	B	H	B	A	B	A	A	B
S1_22982535	1	88.56	B	B	A	B	B	H	B	B	A	A	B	B	A	B	B	A	A	A	A	B	A	B	B	B	B	B	B	B	B	B	A	A	B	A	B	A	N	A	B	B	H	B	A	B	B	A	B
S1_23081721	1	89.59	B	B	A	B	B	H	B	B	A	A	B	B	A	B	B	A	A	A	A	B	A	B	B	B	B	B	B	B	B	B	A	A	B	H	B	A	A	A	B	B	H	B	A	B	B	A	B
S1_23095657	1	89.62	B	B	A	B	B	H	B	B	A	A	B	B	A	B	B	A	A	A	A	B	A	B	B	B	B	B	B	B	B	B	A	A	B	A	B	A	N	A	B	B	H	B	A	B	B	A	B
S1_23095676	1	89.62001	B	B	A	B	B	H	B	B	A	A	B	B	A	B	B	A	A	A	A	B	A	B	B	B	B	B	B	B	B	B	A	A	B	A	B	A	N	A	B	B	H	B	A	B	B	A	B
S1_23146973	1	89.71	B	B	A	B	B	H	B	A	A	A	B	B	A	B	B	A	A	A	A	B	A	B	B	B	B	B	B	B	B	B	A	A	B	A	B	A	A	A	B	B	H	B	A	B	B	A	B
S1_23168686	1	89.76	B	B	A	B	B	H	B	A	A	A	B	B	A	B	B	A	A	A	A	B	A	B	B	B	B	B	B	B	N	B	A	A	B	A	B	A	N	A	B	N	H	B	A	B	B	A	B
S1_23171705	1	89.76001	B	B	A	B	B	H	B	A	A	A	B	B	A	B	B	A	A	A	A	B	A	B	B	B	B	B	B	B	B	B	A	A	B	A	B	A	A	A	B	B	H	B	A	B	B	A	B
S1_23171730	1	89.76002	B	B	A	B	B	H	B	A	A	A	B	B	A	B	B	A	A	A	A	B	A	B	B	B	B	B	B	B	B	B	A	A	B	A	B	A	A	A	B	B	H	B	A	B	B	A	B
S1_23172105	1	89.76003	B	B	A	B	B	H	B	A	A	A	B	B	A	B	B	A	A	A	A	B	A	B	B	B	B	B	B	B	B	B	A	A	B	A	B	A	A	A	B	B	H	B	A	B	B	A	B
S1_23316331	1	91.11	B	B	A	B	B	H	B	A	A	A	B	B	A	B	B	A	A	A	A	B	A	B	B	B	B	B	B	B	B	A	A	A	B	A	B	A	A	A	B	H	H	B	A	B	B	A	B
S1_23337314	1	91.11001	B	B	A	B	B	H	B	A	A	A	B	B	A	B	B	A	A	A	A	B	A	B	B	B	B	B	B	B	B	A	A	A	B	A	B	A	A	A	B	H	H	B	A	B	B	A	B
S1_23337346	1	91.11002	B	B	A	B	B	H	B	A	A	A	B	B	A	B	B	A	A	A	A	B	A	B	B	B	B	B	B	B	B	A	A	A	B	A	B	A	A	A	B	H	H	B	A	B	B	A	B
S1_23338972	1	91.11003	B	B	A	B	B	H	B	A	A	A	B	B	A	B	B	A	A	A	A	B	A	B	B	B	B	B	B	B	B	A	A	A	B	A	B	A	N	A	B	H	H	B	A	B	B	A	B
S1_23339010	1	91.11004	B	B	A	B	B	H	B	A	A	A	B	B	A	B	B	A	A	A	A	B	A	B	B	B	B	B	B	B	B	A	A	A	B	A	B	A	N	A	B	H	H	B	A	B	B	A	B
S1_23339161	1	91.11005	B	B	A	B	B	H	B	A	A	A	B	B	A	B	B	A	A	A	A	B	A	B	B	B	B	B	B	B	B	A	A	A	B	A	B	A	A	A	B	H	H	B	A	B	B	A	B
S1_23377403	1	91.2	B	B	A	B	B	H	B	A	A	A	B	B	A	B	B	A	A	A	A	B	A	B	B	B	B	B	B	B	B	A	A	A	B	A	B	A	A	A	B	H	H	B	A	B	B	A	B
S1_23403075	1	91.34	B	B	A	B	B	H	B	A	A	A	B	B	A	B	B	A	A	A	A	B	A	B	B	B	B	B	B	B	B	A	A	A	B	A	B	A	A	A	B	H	H	B	A	B	B	A	B
S1_23443747	1	91.68	B	B	A	B	B	H	B	A	A	A	B	B	A	B	B	A	A	A	A	B	A	B	B	B	B	B	B	B	B	A	A	A	B	A	B	A	A	A	B	H	H	B	A	B	B	A	B
S1_23447189	1	91.68001	B	B	A	B	B	B	B	A	A	A	B	B	A	B	B	A	A	A	A	B	A	B	B	B	B	B	B	B	B	A	A	A	B	A	B	H	N	A	B	H	H	B	A	B	B	A	B
S1_23532709	1	92.34	B	B	A	B	B	H	B	A	A	A	B	B	A	B	B	A	A	A	A	B	A	B	B	B	B	B	B	B	B	A	A	A	B	A	B	A	N	A	B	H	H	B	A	B	B	A	B
S1_23532720	1	92.34001	B	B	A	B	B	H	B	A	A	A	B	B	A	B	B	A	A	A	A	B	A	B	B	B	B	B	B	B	B	A	A	A	B	A	B	A	N	A	B	H	H	B	A	B	B	A	B
S1_23543027	1	92.34002	B	B	A	B	B	B	B	A	A	A	B	B	A	B	B	A	A	A	A	B	A	B	B	B	B	B	B	B	B	A	A	A	B	A	B	A	A	A	B	H	H	B	A	B	B	A	B
S1_23551929	1	92.74	B	B	A	B	B	H	B	A	A	A	B	B	A	B	B	A	A	A	A	B	A	B	B	B	B	B	B	B	B	N	A	A	B	A	B	A	N	A	B	H	H	B	A	B	B	A	B
S1_23581453	1	92.82	B	B	A	B	B	B	B	A	A	A	B	B	A	B	B	A	A	A	A	B	A	B	B	B	B	B	B	B	B	A	A	A	B	A	B	A	N	A	B	H	H	B	A	B	B	A	B
S1_23581565	1	92.82001	B	B	A	B	B	H	B	A	A	A	B	B	A	B	B	A	A	A	A	B	A	B	B	B	B	B	B	B	B	A	A	A	B	A	B	A	N	A	B	H	H	B	A	B	B	A	B
S1_23583588	1	92.82002	B	B	A	B	B	B	B	A	A	A	B	B	A	B	B	A	A	A	A	B	A	B	B	B	B	B	B	B	B	N	A	A	B	A	B	A	N	A	B	H	H	B	A	B	B	A	B
S1_23583593	1	92.82003	B	B	A	B	B	B	B	A	A	A	B	B	A	B	B	A	A	A	A	B	A	B	B	B	B	B	B	B	B	N	A	A	B	A	B	A	N	A	B	H	H	B	A	B	B	A	B
S1_23656147	1	93.47	B	B	A	B	B	H	B	A	A	A	B	B	A	B	H	A	A	A	A	N	A	B	A	B	B	B	B	B	B	A	A	A	B	A	B	A	N	A	B	H	H	B	A	B	B	A	B
S1_23656205	1	93.47001	B	B	A	B	B	H	B	A	A	A	B	B	A	B	H	N	A	A	A	B	A	B	A	B	B	B	B	B	B	A	A	A	B	A	B	A	N	A	B	H	H	B	A	B	B	A	B
S1_23656207	1	93.47002	B	B	A	B	B	H	B	A	A	A	B	B	A	B	H	N	A	A	A	B	A	B	A	B	B	B	B	B	B	A	A	A	B	A	B	A	N	A	B	H	H	B	A	B	B	A	B
S1_23656216	1	93.47003	B	B	A	B	B	H	B	A	A	A	B	B	A	B	H	N	A	A	A	B	A	B	A	B	B	B	B	B	B	A	A	A	B	A	B	A	N	A	B	H	H	B	A	B	B	A	B
S1_23684294	1	93.75	B	B	A	B	B	H	B	A	A	A	B	B	A	B	H	A	A	A	A	B	A	B	A	B	B	B	B	B	B	A	A	A	B	A	B	A	A	A	B	H	H	B	A	B	B	A	B
S1_23689149	1	93.75001	B	B	A	B	B	A	B	A	A	A	B	B	A	B	H	A	A	A	A	B	A	N	A	B	B	B	B	B	N	N	A	A	B	A	B	A	A	A	B	H	A	B	A	B	B	A	B
S1_23729304	1	94.4	B	B	A	B	B	A	B	A	A	A	B	B	A	B	H	A	A	A	A	B	A	B	A	B	B	B	B	B	B	A	A	A	B	A	B	A	N	A	B	H	B	B	A	B	B	A	B
S1_23734489	1	94.47	B	B	A	B	B	H	B	A	A	A	N	B	A	B	H	A	A	A	A	N	A	N	A	B	B	B	B	B	B	N	A	A	B	A	B	A	A	A	B	H	H	B	A	B	B	A	B
S1_23735649	1	94.47001	B	B	A	B	B	H	B	A	A	A	B	B	A	B	H	A	A	A	A	B	A	B	A	B	B	B	B	B	B	A	A	A	B	A	B	A	A	A	B	H	H	B	A	B	B	A	B
S1_23751088	1	94.64	B	B	A	N	B	H	B	A	A	A	B	B	A	B	H	A	A	A	A	B	A	B	A	B	B	B	B	B	B	A	N	A	B	A	B	A	N	A	B	H	H	B	A	B	B	A	B
S1_23788075	1	94.71	B	B	A	B	B	H	B	A	A	A	B	B	A	B	H	N	A	A	A	B	A	B	A	B	B	B	B	B	B	A	A	A	B	A	B	A	N	A	B	H	H	B	A	B	B	A	B
S1_23788091	1	94.71001	B	B	A	B	B	H	B	A	A	A	B	B	A	B	H	N	A	A	A	B	A	B	A	B	B	B	B	B	B	A	A	A	B	A	B	A	N	A	B	H	H	B	A	B	B	A	B
S1_23788112	1	94.71002	B	B	A	B	B	H	B	A	A	A	B	B	A	B	H	A	A	A	A	B	A	B	A	B	B	B	B	B	B	A	A	A	B	A	B	A	N	A	B	H	H	B	A	B	B	A	B
S1_23788135	1	94.71003	B	B	A	B	B	H	B	A	A	A	B	B	A	B	H	A	A	A	A	B	A	N	A	B	B	B	B	B	B	A	A	A	B	A	B	A	N	A	B	H	H	B	A	B	B	A	B
S1_23788151	1	94.71004	B	B	A	B	B	H	B	A	A	A	B	B	A	B	H	A	A	A	A	B	A	B	A	B	B	B	B	B	B	A	A	A	B	A	B	A	N	A	B	H	H	B	A	B	B	A	B
S1_23803692	1	94.76	B	B	A	B	B	H	B	A	A	A	B	B	A	B	H	A	A	A	A	B	A	B	A	B	B	B	B	B	B	A	A	A	B	A	B	A	A	A	B	H	H	B	A	B	B	A	B
S1_23803748	1	94.76001	B	B	A	B	B	H	B	A	A	A	B	B	A	B	H	A	A	A	A	B	A	B	A	B	B	B	B	B	B	A	A	A	B	A	B	A	A	A	B	H	H	B	A	B	B	A	B
S1_23813208	1	94.8	B	B	A	B	B	H	B	A	A	A	B	B	A	B	H	A	A	A	A	B	A	B	A	B	B	B	B	B	B	A	A	N	B	A	B	A	N	A	B	H	B	B	A	B	B	A	B
S1_23813223	1	94.80001	B	B	A	B	B	H	B	A	A	A	B	B	A	B	H	A	A	A	A	B	A	B	A	B	B	B	B	B	B	A	A	N	B	A	B	A	N	A	B	H	B	B	A	B	B	A	B
S1_23856777	1	94.91	B	B	A	B	B	H	B	A	A	A	B	B	A	B	H	H	A	A	A	B	A	B	A	B	B	B	B	B	B	A	A	A	B	A	B	A	A	A	B	H	H	B	A	B	B	A	B
S1_23857159	1	94.91001	B	B	A	B	B	H	B	A	A	A	B	B	A	B	H	A	A	A	A	B	A	B	A	B	B	B	B	B	B	A	A	A	B	A	B	A	N	A	B	H	H	B	A	B	B	A	B
S1_23860340	1	94.91002	B	B	A	B	B	H	B	A	A	A	B	B	A	B	A	A	A	A	A	B	A	B	A	B	B	B	B	B	B	A	A	A	B	A	B	A	N	A	B	H	H	B	A	B	B	A	B
S1_23861768	1	94.91003	B	B	A	B	B	H	B	A	A	A	B	B	A	B	H	A	A	A	A	B	A	B	A	B	B	B	B	B	B	A	A	A	B	A	B	A	A	A	B	H	H	B	A	B	B	A	B
S1_23881959	1	95.21	B	B	A	B	B	B	B	A	A	A	B	B	A	B	H	A	A	A	A	B	A	B	A	B	B	B	B	B	B	A	A	A	B	A	B	A	A	A	B	H	H	B	A	B	B	A	B
S1_23974957	1	96.2	B	B	A	B	B	B	B	A	A	A	B	B	A	B	H	A	A	A	A	B	A	B	A	B	B	B	B	B	B	A	A	A	B	A	B	A	A	A	B	H	B	B	A	B	A	A	B
S1_23981820	1	96.23	B	B	A	B	B	H	B	A	A	A	B	B	A	B	H	A	A	A	A	B	A	B	A	B	B	B	B	B	B	A	A	A	B	A	B	A	N	A	B	H	B	B	A	B	A	A	B
S1_23981855	1	96.23001	B	B	A	B	B	H	B	A	A	A	B	B	A	B	H	A	A	A	A	B	A	B	A	B	B	B	B	B	B	A	A	A	B	A	B	A	A	A	B	H	B	B	A	B	A	A	B
S1_23981886	1	96.23002	B	B	A	B	B	H	B	A	A	H	B	B	A	B	H	A	A	A	A	B	A	B	A	B	B	B	B	B	B	A	A	A	B	A	B	A	A	A	B	H	B	B	A	B	A	A	B
S1_23981920	1	96.23003	B	B	A	B	B	H	B	A	A	A	B	B	A	B	H	A	A	A	A	B	A	B	A	B	B	B	B	B	B	A	A	N	B	A	B	A	N	A	B	H	B	B	A	B	A	A	B
S1_24004423	1	96.6	B	B	A	B	B	H	B	A	A	A	B	B	A	B	H	A	A	A	A	B	A	B	A	B	B	B	B	B	B	A	A	A	A	A	B	A	A	A	B	H	B	B	A	B	A	A	B
S1_24016168	1	96.63	B	B	A	N	B	H	N	A	A	A	B	B	A	B	H	N	A	A	A	B	A	B	A	B	B	B	B	B	B	N	A	N	A	A	B	A	A	A	B	H	B	B	A	N	A	A	B
S1_24016182	1	96.63001	B	B	A	N	B	H	N	A	A	A	B	B	A	B	H	N	A	A	A	B	A	B	A	B	B	B	B	B	B	N	A	N	A	A	B	A	A	A	B	H	B	B	A	N	A	A	B
S1_24016194	1	96.63002	B	B	A	N	B	H	N	A	A	A	B	B	A	B	H	N	A	A	A	B	A	B	A	B	B	B	B	B	B	N	A	N	A	A	B	A	A	A	B	H	B	B	A	N	A	A	B
S1_24026845	1	96.64	B	B	A	B	B	H	B	A	A	A	B	B	A	B	H	A	A	A	A	B	A	B	A	B	B	B	B	B	B	A	A	A	A	A	B	A	A	A	B	H	B	B	A	B	A	A	B
S1_24026888	1	96.64001	B	B	A	B	B	H	B	A	A	A	B	B	A	B	H	A	A	A	A	B	A	B	A	B	B	B	B	B	B	A	A	A	A	A	B	A	A	A	B	H	B	B	A	B	A	A	B
S1_24076158	1	96.76	B	B	A	B	B	H	B	A	A	A	B	B	A	B	H	A	A	A	A	B	A	B	A	B	B	B	B	B	B	A	A	A	A	A	B	A	A	A	B	H	B	B	A	B	A	A	B
S1_24082481	1	96.78	B	B	A	B	B	H	B	A	A	A	B	B	A	B	H	A	A	A	A	B	A	B	A	B	B	B	B	B	B	A	A	A	A	A	B	A	N	A	B	H	B	B	A	B	A	A	B
S1_24084789	1	96.78001	B	B	A	B	B	H	B	A	A	A	B	B	A	B	H	A	A	A	A	B	A	B	A	B	B	B	B	B	B	A	A	A	A	A	B	A	N	A	B	H	B	B	A	B	A	A	B
S1_24084796	1	96.78002	B	B	A	B	B	H	B	A	A	A	B	B	A	B	H	A	A	A	A	B	A	B	A	B	B	B	B	B	B	A	A	A	A	A	B	A	N	A	B	H	B	B	A	B	A	A	B
S1_24084852	1	96.78003	B	B	A	B	B	H	B	A	A	A	B	B	A	B	H	A	A	A	A	B	A	B	A	B	B	B	B	B	B	A	A	A	A	A	B	A	A	A	B	H	B	B	A	B	A	A	B
S1_24093685	1	96.8	B	B	A	B	B	H	B	A	A	A	B	B	A	B	H	A	A	A	A	B	A	B	A	B	B	B	B	B	B	A	A	A	A	A	B	A	A	A	B	H	B	B	A	B	A	A	B
S1_24093690	1	96.80001	B	B	A	B	B	H	B	A	A	A	B	B	A	B	H	A	A	A	A	B	A	B	A	B	B	B	B	B	B	A	A	A	A	A	B	A	A	A	B	H	B	B	A	B	A	A	B
S1_24140345	1	96.89	B	B	A	B	B	A	B	A	A	A	B	B	A	B	A	A	A	A	A	B	A	B	A	B	B	B	B	B	B	A	A	A	A	A	B	A	A	A	B	H	B	B	A	B	A	A	B
S1_24161942	1	96.94	B	B	A	B	B	H	B	A	A	A	B	B	A	B	H	A	A	A	A	B	A	B	A	B	B	B	B	B	B	N	A	A	A	A	B	A	N	A	B	H	B	B	A	B	A	A	B
S1_24177803	1	96.98	B	B	A	B	B	H	B	A	A	A	B	B	A	B	H	A	A	A	A	B	A	B	A	B	B	B	B	B	B	A	A	A	A	A	B	A	A	A	B	H	B	B	A	B	A	A	B
S1_24178245	1	96.98001	B	B	A	B	B	H	B	A	A	A	B	B	A	B	H	A	A	A	A	B	A	B	A	B	B	B	B	B	B	A	A	A	A	A	B	A	N	A	B	H	B	B	A	B	A	A	B
S1_24191933	1	96.99	B	B	A	N	B	H	B	A	A	N	B	B	A	B	A	N	A	N	A	B	A	B	A	B	B	B	B	B	B	N	A	A	A	A	B	A	A	A	B	H	B	B	A	B	A	A	B
S1_24270872	1	97.21	B	B	A	B	B	H	B	A	A	A	B	H	A	B	H	A	A	A	A	B	A	B	A	B	B	B	B	B	B	A	A	A	A	A	B	A	N	A	B	H	B	B	A	B	A	A	B
S1_24294658	1	97.31	B	B	A	B	B	H	N	A	A	A	B	B	A	B	H	N	A	A	A	B	A	B	A	B	B	B	B	B	B	N	A	A	A	A	B	A	N	N	B	A	B	B	A	B	N	A	B
S1_24299593	1	97.31001	B	B	A	B	B	H	B	A	A	A	B	B	A	B	H	A	A	A	A	B	A	B	A	B	B	B	B	B	B	A	A	A	A	A	B	A	A	A	B	A	B	B	A	B	A	A	B
S1_24341623	1	97.62	B	B	A	B	B	A	B	A	A	A	B	B	A	B	H	A	A	A	A	N	A	N	A	N	B	B	B	B	B	A	N	N	A	A	B	A	A	A	B	A	B	B	A	N	A	A	B
S1_24350409	1	97.75	B	B	A	B	B	H	B	A	A	A	B	B	A	B	H	A	A	A	A	B	A	B	A	B	B	B	B	B	B	A	A	A	A	A	B	A	A	A	B	A	B	B	A	B	A	A	B
S1_24380181	1	98.23	B	B	A	B	B	A	B	A	A	A	B	B	A	B	H	N	A	A	A	B	A	B	A	B	B	B	B	B	B	N	A	A	A	A	B	A	N	A	B	A	B	B	A	B	A	A	B
S1_24380183	1	98.23001	B	B	A	B	B	A	B	A	A	A	B	B	A	B	H	N	A	A	A	B	A	B	A	B	B	B	B	B	B	N	A	A	A	A	B	A	N	A	B	A	B	B	A	B	A	A	B
S1_24380201	1	98.23002	B	B	A	B	B	A	B	A	A	A	B	B	A	B	H	N	A	A	A	B	A	B	A	B	B	B	B	B	B	N	A	A	A	A	B	A	N	A	B	A	B	B	A	B	A	A	B
S1_24395243	1	98.74	B	B	A	B	B	H	B	A	A	A	B	B	A	B	H	A	A	A	A	B	A	B	A	B	B	B	B	B	B	A	A	A	A	A	B	A	A	A	B	A	B	B	A	B	A	A	B
S1_24452233	1	100.18	B	B	A	B	B	H	B	A	A	A	B	B	A	B	H	A	A	A	A	B	A	B	A	B	B	B	B	B	B	A	A	A	A	A	B	A	A	A	B	B	B	B	A	B	A	A	B
S1_24462742	1	100.49	B	B	A	B	B	A	B	A	A	A	B	B	A	A	H	A	A	A	A	B	A	B	A	B	B	B	B	B	B	A	A	A	A	A	B	H	N	A	B	B	B	B	A	B	A	A	B
S1_24487583	1	100.61	B	B	A	B	B	H	B	A	A	A	B	B	A	A	H	A	A	A	A	B	A	B	A	B	B	B	B	B	B	A	A	A	A	A	B	A	A	A	B	B	B	B	A	B	A	A	B
S1_24488372	1	100.62	B	B	A	B	B	H	B	A	A	A	B	B	A	A	H	A	A	A	A	B	A	B	A	B	B	B	B	B	B	A	A	A	A	A	B	A	A	A	B	B	B	B	A	B	A	A	B
S1_24553088	1	101.22	B	B	A	B	B	A	B	A	A	A	B	B	A	A	H	A	A	A	A	B	A	B	A	B	B	B	B	B	B	A	A	A	A	A	B	A	N	A	B	B	B	B	A	B	A	A	B
S1_24595113	1	101.42	B	B	A	B	B	H	B	A	A	A	B	B	A	A	H	A	A	A	A	B	A	B	A	B	B	B	B	B	B	A	A	A	A	A	B	A	A	A	B	B	B	B	A	B	A	A	B
S1_24613669	1	101.51	B	B	A	B	B	H	B	A	A	A	B	B	A	A	H	A	A	A	A	B	A	B	A	B	B	B	B	B	B	A	A	A	A	A	B	A	A	A	B	B	B	B	A	B	A	A	B
S1_24615394	1	101.51001	B	B	A	B	B	H	B	A	A	A	B	B	A	A	H	A	A	A	A	B	A	B	A	B	B	B	B	B	B	A	A	A	A	A	B	A	A	A	B	B	B	B	A	B	A	A	B
S1_24628876	1	101.51002	B	B	A	B	B	H	B	A	A	A	B	B	A	A	H	A	A	A	A	B	A	B	A	B	B	B	B	B	B	A	A	A	A	A	B	A	A	A	B	B	B	B	A	B	A	A	B
S1_24710253	1	102.1	B	B	A	B	B	H	B	A	A	A	B	B	A	A	H	A	A	A	A	B	A	B	A	B	B	B	B	B	B	A	A	A	A	A	B	A	A	A	B	B	B	B	A	B	A	A	B
S1_24719666	1	102.13	B	B	A	B	B	A	B	A	A	A	B	B	A	A	H	A	A	A	A	B	A	B	A	B	B	B	B	B	B	A	A	A	A	A	B	A	A	A	B	B	B	B	A	B	A	A	B
S1_24740456	1	102.27	B	B	A	B	B	A	B	A	A	A	B	B	A	A	H	A	A	A	A	B	A	B	A	B	B	B	B	B	B	A	A	A	A	A	B	A	A	A	B	B	B	B	A	B	A	A	B
S1_24774388	1	102.44	B	B	A	B	B	H	B	A	A	A	B	B	A	A	H	A	A	A	A	B	A	B	A	B	B	B	B	B	B	A	A	A	A	A	B	A	A	A	B	B	B	B	A	B	A	A	B
S1_24827901	1	103.22	B	B	N	B	B	H	B	A	A	A	B	B	A	A	H	A	A	A	A	N	A	B	A	B	N	B	B	B	B	A	A	A	A	A	B	A	N	A	B	B	B	B	A	B	N	A	B
S1_24863266	1	103.41	B	B	A	N	B	H	N	A	A	A	B	B	A	A	H	N	A	A	A	B	A	B	A	B	B	B	B	B	B	A	A	A	A	A	B	A	N	A	B	B	B	B	A	N	A	A	B
S1_24869656	1	103.41001	B	B	A	B	B	H	B	A	A	A	B	B	A	A	H	A	A	A	A	B	A	B	A	B	B	B	B	B	B	A	A	A	A	A	B	A	N	A	B	B	B	B	A	B	A	A	B
S1_24995720	1	105.34	B	B	A	B	B	H	B	A	A	A	B	B	A	A	H	A	A	A	A	N	A	B	A	B	B	B	B	B	B	A	A	A	A	A	B	A	N	A	B	B	B	B	A	B	A	A	B
S1_25044763	1	106.37	B	B	A	B	B	H	B	A	A	A	B	B	A	A	B	A	A	A	A	B	A	B	A	B	B	B	B	B	B	A	A	A	A	A	B	A	N	A	B	B	B	B	A	B	A	A	B
S1_25044825	1	106.37001	B	B	A	B	B	B	B	A	A	A	B	B	A	A	H	N	A	A	A	B	A	B	A	B	B	B	B	B	B	N	A	N	A	A	B	A	N	A	B	B	B	B	A	B	A	A	B
S1_25117282	1	106.61	B	B	N	B	B	H	B	A	A	A	B	B	A	A	H	A	A	A	A	B	A	B	A	B	B	B	B	B	B	N	A	A	A	A	B	A	N	A	B	B	B	B	A	N	N	A	B
S1_25121185	1	106.61001	B	B	A	B	B	H	B	A	A	A	B	B	A	A	H	A	A	A	A	B	A	B	A	B	B	B	B	B	B	A	A	A	A	A	B	A	N	A	B	B	B	B	A	B	A	A	B
S1_25123167	1	106.67	B	B	A	B	B	B	B	A	A	A	B	B	A	A	H	N	A	A	A	B	A	B	A	B	B	B	B	B	B	A	A	N	N	A	B	A	N	A	B	B	B	B	A	B	A	A	B
S1_25234525	1	106.67004	B	B	A	B	B	H	B	A	A	A	B	B	A	A	H	A	A	A	A	B	A	B	A	B	B	B	B	B	B	N	A	A	A	A	B	A	N	A	B	B	B	B	A	B	A	A	B
S1_25248004	1	106.67006	B	B	A	B	B	H	B	A	A	A	B	B	A	A	H	A	A	A	A	B	A	B	A	B	B	B	B	B	B	A	A	A	A	A	B	A	A	A	B	B	B	B	A	B	A	A	B
S1_25248060	1	106.67007	B	B	A	B	B	H	B	A	A	A	B	B	A	A	H	A	A	A	N	B	A	B	A	B	B	B	B	B	B	N	A	N	A	A	B	A	A	A	B	B	B	B	A	N	N	A	B
S1_25249972	1	106.67008	B	B	A	B	B	H	B	A	A	A	B	B	A	A	H	A	A	A	A	B	A	B	A	B	B	B	B	B	B	A	A	A	A	A	B	A	N	A	B	B	B	B	A	B	A	A	B
S1_25257743	1	106.74	B	B	A	B	B	A	B	A	A	A	B	B	A	A	H	A	A	A	A	B	A	B	A	B	B	B	B	B	B	A	A	A	A	A	B	A	N	A	B	B	B	B	A	B	A	A	B
S1_25301750	1	106.74001	B	B	A	B	B	H	B	A	A	A	B	B	A	A	H	A	A	A	A	B	A	B	A	B	B	B	B	B	B	A	A	A	A	A	B	A	A	A	B	B	B	B	A	B	A	A	B
S1_25302501	1	106.74002	B	B	A	B	B	H	B	A	A	A	B	B	A	A	H	A	A	A	A	B	A	B	A	B	B	B	B	B	B	A	A	A	A	A	B	A	A	A	B	B	B	B	A	B	A	A	B
S1_25332353	1	106.75	B	B	A	B	B	A	B	A	A	A	B	B	A	A	H	A	A	A	A	B	A	B	A	B	B	B	B	B	B	A	A	A	A	A	B	A	A	A	B	B	B	B	A	B	A	A	B
S1_25440229	1	106.81	B	B	A	B	B	H	B	A	A	A	B	B	A	A	H	A	A	A	A	B	A	B	A	B	B	B	B	B	B	A	A	A	A	A	B	A	A	H	B	B	B	B	A	B	A	A	B
S1_25440661	1	106.81001	B	B	A	B	B	H	B	A	A	A	B	B	A	A	H	A	A	A	A	B	A	B	A	B	B	B	B	B	B	A	A	A	A	A	B	A	A	H	B	B	B	B	A	B	A	A	B
S1_25499444	1	106.83	B	B	A	B	B	H	B	A	A	A	B	B	A	A	H	A	A	A	A	B	A	B	A	B	B	B	B	B	B	A	A	A	A	A	B	A	A	H	B	B	B	B	A	B	A	A	B
S1_25593034	1	106.87	B	B	A	B	B	H	B	A	A	A	B	B	A	A	H	A	A	A	A	B	A	B	A	B	B	B	B	B	B	A	A	A	A	A	B	A	A	H	B	B	B	B	A	B	A	A	B
S1_25627812	1	106.90001	B	B	A	B	B	H	B	A	A	A	B	B	A	A	H	A	A	A	A	B	A	B	A	B	B	B	B	B	B	N	A	A	A	A	B	A	A	H	B	B	B	B	A	B	A	A	B
S1_25646455	1	107.1	B	B	A	B	B	H	B	A	A	A	B	B	A	A	H	A	A	A	A	B	A	B	A	B	B	B	B	B	B	A	A	A	A	A	B	A	A	H	B	B	B	B	A	B	A	A	B
S1_25685988	1	107.26	B	B	A	B	B	H	B	A	A	A	B	B	A	A	H	A	A	A	A	B	A	B	A	B	B	B	B	B	B	A	A	A	A	A	B	A	A	H	B	B	B	B	A	B	A	A	B
S1_25690325	1	107.34	B	B	A	H	A	A	A	A	A	A	B	A	A	A	A	A	A	A	A	N	A	H	A	H	H	B	B	H	B	A	A	A	A	A	B	A	A	H	B	H	B	B	A	B	A	A	H
S1_26126100	1	110.38	B	B	A	B	B	H	B	A	A	A	B	B	A	A	H	A	A	A	A	B	A	B	A	B	B	B	B	B	B	A	A	A	A	A	B	A	A	H	B	B	B	B	A	B	A	A	B
S1_26126146	1	110.38001	B	B	A	B	B	H	B	A	A	A	B	B	A	A	H	A	A	A	A	B	A	B	A	B	B	B	B	B	B	A	A	A	A	A	B	A	A	H	B	B	B	B	A	B	A	A	B
S1_26126174	1	110.38002	B	B	A	B	B	H	B	A	A	A	B	B	A	A	H	A	A	A	A	B	A	B	A	B	B	B	B	B	B	A	A	A	A	A	B	A	A	H	B	B	B	B	A	B	A	A	B
S1_26540603	1	112.39	B	B	A	B	B	H	B	A	A	A	B	B	A	A	H	A	A	A	A	B	A	B	A	B	B	B	B	B	B	A	A	A	A	A	B	A	N	H	B	B	B	B	A	B	A	A	B
S1_26592498	1	112.95	B	B	A	B	B	H	B	A	A	A	B	B	A	A	H	A	A	A	A	B	A	B	A	B	B	B	B	B	B	A	A	A	A	A	B	A	A	H	B	B	B	B	A	B	A	A	B
S1_26592594	1	112.95001	B	B	A	B	B	H	B	A	A	A	B	B	A	A	H	A	A	A	A	B	A	B	A	B	B	B	B	B	B	A	A	A	A	A	B	A	A	H	B	B	B	B	A	B	A	A	B
S1_26592605	1	112.95002	B	B	A	B	B	H	B	A	A	A	B	B	A	A	H	A	A	A	A	B	A	B	A	B	B	B	B	B	B	A	A	A	A	A	B	A	N	H	B	B	B	B	A	B	A	A	B
S1_26617147	1	113.11	B	B	A	H	B	H	B	A	A	A	B	B	A	A	H	A	A	A	A	B	A	B	A	B	B	B	B	B	B	A	A	A	A	A	B	A	A	H	B	B	B	B	A	B	A	A	B
S1_26619713	1	113.11001	B	B	A	B	B	H	B	A	A	A	B	B	A	A	H	A	A	A	A	B	A	B	A	B	B	B	B	B	B	A	A	A	A	A	B	A	A	A	B	B	B	B	A	B	A	A	B
S1_26654822	1	113.45	B	B	A	B	B	H	B	A	A	A	B	B	A	A	H	A	A	A	A	B	A	B	A	B	B	B	B	B	B	A	A	A	A	A	B	A	A	H	B	B	B	B	A	B	A	A	B
S1_26697538	1	113.79	B	B	A	B	B	H	B	A	A	A	B	B	A	A	H	A	A	A	A	B	A	B	A	B	B	B	B	B	B	A	A	A	A	A	B	A	N	H	B	B	B	B	A	B	A	A	B
S1_26700772	1	113.81	B	B	A	B	B	H	B	A	A	A	B	B	A	A	H	A	A	A	A	B	A	B	A	B	B	B	B	B	B	A	A	A	A	A	B	A	N	H	B	B	B	B	A	B	A	A	B
S1_26708936	1	113.85	B	B	A	B	B	H	B	A	A	A	B	B	A	A	H	A	A	A	A	B	A	B	A	B	B	B	B	B	B	A	A	A	A	A	B	A	A	H	B	B	B	B	A	B	A	A	B
S1_26709644	1	113.85001	B	B	A	B	B	H	B	A	A	A	B	B	A	A	H	A	A	A	A	B	A	B	A	B	B	B	B	B	B	A	A	A	A	A	B	A	N	H	B	B	B	B	A	B	A	A	B
S1_26709679	1	113.85002	B	B	A	B	B	H	B	A	A	A	B	B	A	A	H	A	A	A	A	B	A	B	A	B	B	B	B	B	B	A	A	A	A	A	B	A	N	H	B	B	B	B	A	B	A	A	B
S1_26718633	1	113.85003	B	B	A	B	B	H	B	A	A	A	B	B	A	A	H	A	A	A	A	B	A	B	A	B	B	B	B	B	B	A	A	A	A	A	B	A	A	H	B	B	B	B	A	B	A	A	B
S1_26735613	1	114.02	B	B	A	B	B	H	B	A	A	A	B	B	A	A	H	A	A	A	A	B	A	B	A	B	B	B	B	B	B	A	A	N	A	A	B	A	A	H	B	B	B	B	A	B	A	A	B
S1_26756784	1	114.26	B	B	A	B	B	B	N	A	A	A	B	B	A	A	H	A	A	A	A	B	N	B	A	B	B	B	B	B	B	N	A	A	A	A	B	A	N	H	B	B	B	B	A	B	A	A	B
S1_26826635	1	114.68	B	B	A	B	B	H	B	A	A	A	B	B	A	A	H	A	A	A	A	B	A	B	A	B	B	B	B	B	B	A	A	A	A	A	B	A	A	H	B	B	B	B	A	B	A	A	B
S1_27056824	1	115.09	B	B	A	B	B	H	B	A	A	A	B	B	A	A	H	A	A	A	A	B	A	B	A	B	B	B	B	B	B	A	A	A	A	A	B	A	A	H	B	B	B	B	A	B	A	A	B
S1_27166893	1	115.31	B	B	A	B	B	H	B	A	A	A	B	B	A	A	H	A	A	A	A	B	A	B	A	B	B	B	B	B	B	A	A	A	A	A	B	A	A	H	B	B	B	B	A	B	A	A	B
S1_27322078	1	116.22	B	B	A	B	B	B	B	N	A	A	B	B	A	A	H	A	A	A	A	N	A	B	A	B	B	B	B	B	B	N	A	A	A	A	B	A	N	H	B	B	B	B	A	N	A	A	B
S1_27322114	1	116.22001	B	B	A	B	B	B	B	A	A	A	B	B	A	A	H	A	A	A	A	B	A	B	A	B	B	B	B	B	B	B	A	A	A	A	B	A	N	H	B	B	B	B	A	N	A	A	B
S1_27338225	1	116.24	B	B	A	B	B	H	B	A	A	A	B	B	A	A	H	A	A	A	A	B	A	B	A	B	B	B	B	B	H	B	A	A	A	A	B	A	A	H	B	B	B	B	A	B	A	A	B
S1_27338387	1	116.24001	B	B	A	B	B	H	B	A	A	A	B	B	A	A	H	A	A	A	A	B	A	B	A	B	B	B	B	B	B	B	A	A	A	A	B	A	N	H	B	B	B	B	A	B	A	A	B
S1_27342433	1	116.25	B	B	A	B	B	H	B	A	A	A	B	B	A	A	H	A	A	A	A	B	A	B	A	B	B	B	B	B	B	B	A	A	A	A	B	A	N	H	B	B	B	B	A	B	A	A	B
S1_27474455	1	116.43	B	B	A	B	B	H	B	A	A	A	B	B	A	A	H	A	A	A	A	B	A	B	A	B	B	B	B	B	B	B	A	A	A	A	B	A	A	H	B	B	B	B	A	B	A	A	B
S1_27515756	1	116.51	B	B	A	B	B	B	B	A	A	A	B	B	A	A	H	N	A	A	A	B	A	B	A	B	B	B	B	B	B	B	N	A	A	A	B	A	N	B	B	B	B	B	A	B	A	A	B
S1_27566261	1	116.75	B	B	A	B	B	H	B	A	A	A	B	B	A	A	H	A	A	A	A	B	A	B	A	B	B	B	B	B	B	B	A	A	A	A	B	A	A	H	B	B	B	B	A	B	A	A	B
S1_27624803	1	117.15	B	B	A	B	B	H	B	A	A	A	B	B	A	A	H	A	A	A	A	B	A	B	A	B	B	B	B	B	B	B	A	A	A	A	B	A	A	H	B	B	B	B	A	B	A	A	B
S1_27675364	1	117.59001	B	B	A	B	B	H	B	A	A	A	B	B	A	A	H	N	A	A	A	N	A	B	A	B	B	B	B	B	B	B	A	A	A	A	B	A	B	H	B	B	B	B	A	B	A	A	B
S1_27767204	1	117.67	B	B	A	B	B	H	B	A	A	A	B	B	A	A	H	A	A	A	A	B	A	B	A	B	B	B	B	B	B	B	A	A	A	A	B	A	N	H	B	B	B	B	A	B	A	A	B
S1_27767262	1	117.67001	B	B	A	B	B	H	B	A	A	A	B	B	A	A	H	A	A	A	A	B	A	B	A	B	B	B	B	B	B	B	A	A	A	A	B	A	N	H	B	B	B	B	A	B	A	A	B
S1_27768761	1	117.67002	B	B	A	B	B	H	B	A	A	A	B	B	A	A	B	A	A	A	A	B	A	B	A	B	B	B	B	B	B	B	A	N	A	A	B	A	N	B	B	B	B	B	A	B	A	A	B
S1_27829666	1	117.72	B	B	A	B	B	H	B	A	A	A	B	B	A	A	H	A	A	A	A	B	A	B	A	B	B	B	B	B	B	B	A	A	A	A	B	A	A	H	B	B	B	B	A	B	A	A	B
S1_27892141	1	117.77	B	B	A	B	B	H	B	A	A	A	B	B	A	A	H	A	A	A	A	B	A	B	A	B	B	B	B	B	B	B	A	A	A	A	B	A	A	H	B	B	B	B	A	B	A	A	B
S1_27892159	1	117.77001	B	B	A	B	B	H	B	A	A	A	B	B	A	A	H	A	A	A	A	B	A	B	A	B	B	B	B	B	B	B	A	A	A	A	B	A	A	H	B	B	B	B	A	B	A	A	B
S1_27956227	1	117.83	B	B	A	B	B	H	B	A	A	A	B	B	A	A	H	A	A	A	A	B	A	B	A	B	B	B	B	B	B	B	A	A	A	A	B	A	A	H	B	B	B	B	A	B	A	A	B
S1_27956293	1	117.83001	B	B	A	B	B	H	B	A	A	A	B	B	A	A	H	A	A	A	A	B	A	B	A	B	B	B	B	B	B	B	A	A	A	A	B	A	A	H	B	B	B	B	A	B	A	A	B
S1_27956608	1	117.83002	B	B	A	B	B	H	B	A	A	A	B	B	A	A	H	A	A	A	A	B	A	B	A	B	B	B	B	B	B	B	A	A	A	A	B	A	A	H	B	B	B	B	A	B	A	A	B
S1_27956688	1	117.83003	B	B	A	B	B	H	B	A	A	A	B	B	A	A	H	A	A	A	A	B	A	B	A	B	B	B	B	B	B	N	A	A	A	A	B	A	A	H	B	B	B	B	A	B	A	A	B
S1_27957004	1	117.83004	B	B	A	B	B	H	B	A	A	A	B	B	A	A	H	A	A	A	A	B	A	B	A	B	B	B	B	B	B	B	A	A	A	A	B	A	A	H	B	B	B	B	A	B	A	A	B
S1_27993686	1	117.88001	B	B	A	B	B	H	B	A	A	A	B	B	A	A	H	A	A	A	A	B	A	B	A	B	B	B	B	B	B	B	A	A	A	A	B	A	A	H	B	B	B	B	A	B	A	A	B
S1_28051255	1	118.13	B	B	A	B	B	A	B	A	A	A	B	B	A	A	H	A	A	A	A	B	A	B	A	B	B	B	B	B	B	B	A	A	A	A	B	A	A	H	B	B	B	B	A	B	A	A	B
S1_28059309	1	118.17	B	B	A	B	B	H	B	A	A	A	B	B	A	A	H	A	A	A	A	B	A	B	A	B	B	B	B	B	B	B	A	A	A	A	B	A	A	H	B	B	B	B	A	B	A	A	B
S1_28059354	1	118.17001	B	B	A	B	B	H	B	A	A	A	B	B	A	A	H	A	A	A	A	B	A	B	A	B	B	B	B	B	B	B	A	A	A	A	B	A	A	H	B	B	B	B	A	B	A	A	B
S1_28100971	1	118.29	B	B	A	B	B	H	B	A	A	A	B	B	A	A	N	A	A	A	A	B	A	N	A	B	B	B	B	B	B	B	A	A	A	A	B	A	N	H	B	B	B	B	A	B	A	A	B
S1_28122421	1	118.37	B	B	A	B	B	H	B	A	A	A	B	B	A	A	H	A	A	A	A	B	A	B	A	B	B	B	B	B	B	N	A	A	A	A	B	A	A	H	B	B	B	B	A	B	A	A	B
S1_28126308	1	118.39	B	B	A	B	B	H	B	A	A	A	B	B	A	A	H	A	A	A	A	B	A	B	A	B	B	B	B	B	B	B	A	A	A	A	B	A	A	H	B	B	B	B	A	B	A	A	B
S1_28152031	1	118.83	B	B	A	B	B	H	B	A	A	A	B	B	A	A	H	A	A	A	A	B	A	B	A	B	B	B	B	B	B	B	A	A	A	A	B	A	N	H	B	B	B	B	A	B	A	A	B
S1_28154398	1	118.89	B	B	A	B	B	H	B	A	A	A	B	B	A	A	H	A	A	A	A	B	A	B	A	B	B	B	B	B	B	B	A	A	A	A	B	A	A	H	B	B	B	B	A	B	A	A	B
S1_28157990	1	118.96	B	B	A	B	B	B	B	A	A	A	B	B	A	A	H	A	A	A	A	B	A	B	A	B	B	B	B	B	B	B	A	A	A	A	B	A	A	H	B	B	B	B	A	B	A	A	B
S1_28159471	1	118.96001	B	B	A	B	B	H	B	A	A	A	B	B	A	A	B	A	A	A	A	N	A	B	A	B	B	B	B	B	B	B	A	A	A	A	B	A	A	H	B	B	B	B	A	B	A	A	B
S1_28186416	1	119.3	B	B	A	B	B	H	B	A	A	A	B	B	A	A	H	A	A	A	A	B	A	B	A	B	B	B	B	B	B	B	A	A	A	A	B	A	A	H	B	B	B	B	A	B	A	A	B
S1_28186433	1	119.30001	B	B	A	B	B	H	B	A	A	A	B	B	A	A	H	A	A	A	A	B	A	B	A	B	B	B	B	B	B	B	A	A	A	A	B	A	A	H	B	B	B	B	A	B	A	A	B
S1_28247754	1	119.78	B	B	A	B	B	H	B	A	A	A	B	B	A	A	H	N	A	A	A	B	A	B	A	B	B	B	B	N	B	B	A	N	A	A	B	A	N	B	B	B	B	B	A	B	A	A	B
S1_28315266	1	120.2	B	B	A	B	B	H	B	A	A	A	B	B	A	A	H	A	A	A	A	B	A	B	A	B	B	B	B	B	B	B	A	A	A	A	B	A	N	A	B	B	B	B	A	B	A	A	B
S1_28383640	1	120.53	B	B	A	B	B	H	B	A	A	A	B	B	A	A	H	A	A	A	A	B	A	B	A	B	B	B	B	B	B	B	A	A	A	A	B	A	A	H	B	B	B	B	A	B	A	A	B
S1_28403032	1	120.62	B	B	A	B	B	B	B	A	A	A	B	B	A	A	H	A	A	A	A	B	A	B	A	B	B	B	B	B	B	B	A	A	A	A	B	A	N	H	B	B	B	B	A	B	A	A	B
S1_28473081	1	121.04	B	B	A	B	B	H	B	A	A	A	B	B	A	A	H	A	A	A	A	B	A	B	A	B	B	B	B	B	B	B	A	A	A	A	B	A	A	H	B	B	B	B	A	B	A	A	B
S1_28524420	1	121.29	H	B	A	B	B	H	B	A	A	A	B	B	A	A	H	A	A	A	A	B	A	B	A	B	B	B	B	B	B	N	A	A	A	A	B	A	A	H	B	H	B	B	A	B	A	A	B
S1_28524433	1	121.29001	B	B	A	B	B	H	B	A	A	A	B	B	A	A	H	A	A	A	A	B	A	B	A	B	B	B	B	B	B	N	A	A	A	A	B	A	A	H	B	H	B	B	A	B	A	A	B
S1_28524437	1	121.29002	B	B	A	B	B	H	B	A	A	A	B	B	A	A	H	A	A	A	A	B	A	B	A	B	B	B	B	B	B	N	A	A	A	A	B	A	A	H	B	H	B	B	A	B	A	A	B
S1_28524466	1	121.29003	B	B	A	B	B	H	B	A	A	A	B	B	A	A	H	A	A	A	A	B	A	B	A	B	B	B	B	B	B	N	A	A	A	A	B	A	A	H	B	H	B	B	A	B	A	A	B
S1_28535873	1	121.35	B	B	A	B	B	H	B	A	A	A	B	B	A	A	H	A	A	A	A	B	A	B	A	B	B	B	B	B	B	B	A	A	A	A	B	A	N	H	B	B	B	B	A	B	A	A	B
S1_28535874	1	121.35001	B	B	A	B	B	H	B	A	A	A	B	B	A	A	H	A	A	A	A	B	A	B	A	B	B	B	B	B	B	B	A	A	A	A	B	A	N	H	B	B	B	B	A	B	A	A	B
S1_28535900	1	121.35002	B	B	A	B	B	H	B	A	A	A	B	B	A	A	H	A	A	A	A	B	A	B	A	B	B	B	B	B	B	B	A	A	A	A	B	A	N	H	B	B	B	B	A	B	A	A	B
S1_28535938	1	121.35003	B	B	A	B	B	H	B	A	A	A	B	B	A	A	H	A	A	A	A	B	A	B	A	B	B	B	B	B	B	B	A	A	A	A	B	A	A	H	B	B	B	B	A	B	A	A	B
S1_28535942	1	121.35004	B	B	A	B	B	H	B	A	A	A	B	B	A	A	H	A	A	A	A	B	A	B	A	B	B	B	B	B	B	B	A	A	A	A	B	A	A	H	B	B	B	B	A	B	A	A	B
S1_28535953	1	121.35005	B	B	A	B	B	H	B	A	A	A	B	B	A	A	H	A	A	A	A	B	A	B	A	B	B	B	B	B	B	B	A	A	A	A	B	A	A	H	B	B	B	B	A	B	A	A	B
S1_28535990	1	121.35006	B	B	A	B	B	H	B	A	A	A	B	B	A	A	H	A	A	A	A	B	A	B	A	B	B	B	B	B	B	N	A	A	A	A	B	A	N	H	B	B	B	B	A	B	A	A	B
S1_28536019	1	121.35007	B	B	A	B	B	H	B	A	A	A	B	B	A	A	H	A	A	A	A	B	A	B	A	B	B	B	B	B	B	B	A	A	A	A	B	A	A	H	B	B	B	B	A	B	A	A	B
S1_28586737	1	121.51	B	B	A	B	B	H	B	A	A	A	B	B	A	A	H	A	A	A	A	B	A	B	A	B	B	B	B	B	B	B	A	A	A	A	B	A	A	H	B	B	B	B	A	B	A	A	B
S1_28586738	1	121.51001	B	B	A	B	B	H	B	A	A	A	B	B	A	A	H	A	A	A	A	B	A	B	A	B	B	B	B	B	B	B	A	A	A	A	B	A	A	H	B	B	B	B	A	B	A	A	B
S1_28594201	1	121.55	B	B	A	B	B	H	B	A	A	A	B	B	A	A	H	A	A	A	A	B	A	B	A	B	B	B	B	B	B	B	A	A	A	A	B	A	N	H	B	B	B	B	A	B	A	A	B
S1_28596409	1	121.55001	B	B	A	B	B	H	B	A	A	A	B	B	A	A	H	A	A	A	A	B	A	B	A	B	B	B	B	B	B	B	A	A	A	A	B	A	N	H	B	B	B	B	A	B	A	A	B
S1_28597802	1	121.55002	N	B	A	B	B	H	B	A	A	A	B	B	H	N	H	A	A	H	A	B	A	B	A	B	B	B	B	B	B	N	A	A	A	A	B	A	N	A	B	B	B	B	A	B	A	A	B
S1_28621677	1	121.62	B	B	A	B	B	A	B	A	A	A	B	B	A	A	H	A	A	A	A	B	A	B	A	B	B	B	B	B	B	B	A	A	A	A	B	A	N	H	B	B	B	B	A	B	A	A	B
S1_28629217	1	121.63	B	B	A	B	B	H	B	A	A	A	B	B	A	A	H	A	A	A	A	B	A	B	A	B	B	B	B	B	B	B	A	A	A	A	B	A	N	H	B	B	B	B	A	B	A	A	B
S1_28693350	1	121.83	B	B	A	B	B	A	B	A	A	A	B	B	A	A	H	N	A	A	A	N	A	N	A	B	B	B	B	B	B	N	A	A	A	A	B	A	A	H	B	B	B	B	A	B	A	A	B
S1_28693394	1	121.83001	B	B	A	B	B	H	B	A	A	A	B	B	A	A	H	A	A	A	A	N	A	B	A	B	B	B	B	B	B	B	A	A	A	A	B	A	N	B	B	B	B	B	A	N	A	A	B
S1_28767083	1	122.3	B	B	A	B	B	H	B	A	A	A	B	B	A	A	H	A	A	A	A	B	A	B	A	B	B	B	B	B	B	N	A	A	A	A	B	A	N	H	B	B	B	B	A	B	A	A	B
S1_28797210	1	122.45	B	B	A	B	B	H	B	A	A	A	B	B	A	A	H	A	A	A	A	B	A	B	A	B	B	B	B	B	B	B	A	A	A	A	B	A	H	H	B	B	B	B	A	B	A	A	B
S1_28816707	1	122.6	B	B	A	B	B	H	B	A	A	A	B	B	A	A	H	A	A	A	A	B	A	B	A	B	B	B	B	B	B	B	A	A	A	A	B	A	A	H	B	B	B	B	A	B	A	A	B
S1_28854402	1	122.99	B	B	A	B	B	H	B	A	A	A	B	B	A	A	H	A	A	B	A	N	A	B	A	B	B	B	B	B	B	B	A	A	A	A	A	A	N	H	B	B	B	B	A	B	A	A	B
S1_28868428	1	123.14	B	B	A	B	B	H	B	A	A	A	B	B	A	A	H	A	A	B	A	B	A	B	A	B	B	B	B	B	B	N	A	A	A	A	A	A	A	H	B	B	B	B	A	B	A	A	B
S1_28868429	1	123.14001	B	B	A	B	B	H	B	A	A	A	B	B	A	A	H	A	A	B	A	B	A	B	A	B	B	B	B	B	B	N	A	A	A	A	A	A	A	H	B	B	B	B	A	B	A	A	B
S1_28871677	1	123.14002	B	B	A	B	B	A	B	A	A	A	B	B	A	A	H	A	A	B	A	B	A	B	A	B	B	N	B	B	B	B	A	A	A	A	A	A	A	H	B	B	B	B	A	B	A	A	B
S1_28871711	1	123.14003	B	B	A	B	B	A	B	A	A	A	B	B	A	A	H	A	A	B	A	B	A	B	A	B	B	N	B	B	B	B	A	A	A	A	A	A	A	H	B	B	B	B	A	B	A	A	B
S1_28871714	1	123.14004	B	B	A	B	B	A	B	A	A	A	B	B	A	A	H	A	A	B	A	B	A	B	A	B	B	N	B	B	B	B	A	A	A	A	A	A	A	H	B	B	B	B	A	B	A	A	B
S1_28889616	1	123.22	B	B	A	B	B	B	B	A	A	A	B	B	A	A	H	A	A	B	A	B	A	B	A	B	B	B	B	B	B	B	A	A	A	A	A	A	A	H	B	B	B	B	A	B	A	A	B
S1_28891460	1	123.26	B	B	A	B	B	A	B	A	A	A	B	B	A	A	H	A	A	B	A	B	A	B	A	B	B	B	B	B	B	B	A	A	A	A	A	A	N	H	B	B	B	B	A	B	A	A	B
S1_28931726	1	123.47	B	B	N	B	B	H	N	A	A	A	B	B	A	A	H	A	A	B	A	B	A	B	A	B	B	B	B	B	B	B	A	N	A	A	A	A	N	H	B	B	B	B	A	B	A	A	B
S1_28940213	1	123.6	B	B	A	B	B	B	B	A	A	A	B	B	A	A	B	N	A	B	A	B	A	B	A	B	B	B	B	B	B	B	A	N	N	A	A	A	A	H	B	B	B	B	A	B	A	A	B
S1_28940226	1	123.60001	B	B	A	B	B	B	B	A	A	A	B	B	A	A	B	N	A	B	A	B	A	B	A	B	B	B	B	B	B	B	A	N	N	A	A	A	A	H	B	B	B	B	A	B	A	A	B
S1_29066860	1	124.24	B	B	A	B	B	H	B	A	A	A	B	B	A	A	H	A	A	B	A	B	A	B	A	B	B	B	B	B	B	B	A	A	A	A	A	A	A	H	B	B	B	B	A	B	A	A	B
S1_29119130	1	124.6	B	B	A	B	B	H	B	A	A	A	B	B	A	A	H	A	A	B	A	B	A	B	A	B	B	B	B	B	B	B	A	A	A	A	A	A	N	H	B	B	B	B	A	B	A	A	B
S1_29132933	1	124.65	B	B	A	B	B	H	B	A	A	A	B	B	A	A	H	A	A	B	A	B	A	B	A	B	B	B	B	B	B	B	A	A	A	A	A	A	A	H	B	B	B	B	A	B	A	A	B
S1_29135405	1	124.67	B	B	A	B	B	H	B	A	A	A	B	B	A	A	H	A	A	B	A	B	A	B	A	B	B	B	B	B	B	B	A	A	A	A	A	A	N	H	B	B	B	B	A	B	A	A	B
S1_29145199	1	124.7	B	B	A	B	B	H	B	A	A	A	B	B	A	A	H	A	A	B	A	B	A	B	A	B	B	B	B	B	B	B	A	A	A	A	A	A	A	H	B	B	B	B	A	B	A	A	B
S1_29151141	1	124.76	B	B	A	B	B	H	B	A	A	A	B	B	A	A	A	A	A	B	A	B	A	B	A	B	B	B	B	B	B	B	A	A	A	A	A	A	A	H	B	B	B	B	A	B	A	A	B
S1_29203414	1	125.12	B	B	A	B	B	H	B	A	A	A	B	B	A	A	H	A	A	B	A	B	A	B	A	B	B	B	B	B	B	B	A	A	A	A	A	A	A	H	B	B	B	B	A	B	A	A	B
S1_29203571	1	125.12001	B	B	A	B	B	B	B	A	A	A	B	B	A	A	B	N	A	B	A	B	A	B	A	B	B	B	B	B	B	N	A	A	A	N	A	A	N	B	B	B	B	B	A	B	A	A	B
S1_29223354	1	125.16	B	B	A	B	B	H	B	A	A	A	B	B	A	A	H	A	A	B	A	B	A	B	A	B	B	B	B	B	B	B	A	A	A	A	A	A	A	H	B	B	B	B	A	B	A	A	B
S1_29223566	1	125.16001	B	B	A	B	B	H	B	A	A	A	B	B	A	A	H	A	A	B	A	B	A	B	A	B	B	B	B	B	B	B	A	A	A	A	A	A	N	H	B	B	B	B	A	B	A	A	B
S1_29250090	1	125.2	B	B	A	B	B	H	B	A	A	A	B	B	A	A	H	A	A	B	A	B	A	B	A	B	B	B	B	B	B	B	A	A	A	A	A	A	A	H	B	B	B	B	A	B	A	A	B
S1_29298375	1	125.27	B	B	A	B	B	H	B	A	A	A	B	B	A	A	H	A	A	B	A	B	A	B	A	B	B	B	B	B	B	B	A	A	A	A	A	A	A	H	B	B	B	B	A	B	A	A	B
S1_29300574	1	125.27001	B	B	A	B	B	A	B	A	A	A	B	N	A	A	H	A	A	B	A	B	A	B	A	N	B	B	B	H	B	B	A	A	A	A	A	A	A	H	B	B	B	B	A	B	A	A	B
S1_29331090	1	125.34	B	B	A	H	B	H	B	A	A	A	B	B	A	A	H	A	A	B	A	B	A	B	A	B	B	B	B	B	B	B	A	A	A	A	A	A	A	H	B	B	B	B	A	B	A	A	B
S1_29407957	1	125.95	B	B	A	B	B	H	B	A	A	A	B	B	A	A	H	A	A	B	A	B	A	B	A	B	B	B	B	B	B	B	A	A	A	A	A	A	N	H	B	B	B	B	A	B	A	A	B
S1_29441428	1	126.57	B	B	A	B	B	H	B	A	A	A	B	B	A	A	H	N	A	B	A	B	A	B	A	B	B	B	B	B	B	B	A	A	A	A	A	A	N	A	B	B	B	B	A	B	A	A	B
S1_29441506	1	126.57001	B	B	N	N	B	B	B	A	A	A	B	B	A	A	B	A	A	B	A	B	A	B	A	B	B	B	B	B	B	B	A	A	A	A	A	A	A	H	B	B	B	B	A	B	N	A	B
S1_29467216	1	126.67	B	B	A	B	B	H	B	A	A	A	B	B	A	A	H	A	A	B	A	N	A	B	A	B	B	B	B	B	B	B	A	A	A	A	A	A	N	H	B	B	B	B	A	B	A	A	B
S1_29470063	1	126.79	B	B	A	B	B	H	B	A	A	A	B	B	A	A	H	A	A	B	A	B	A	B	A	B	B	B	B	B	B	B	A	A	A	A	A	A	N	H	B	B	B	B	A	B	A	A	B
S1_29470779	1	126.79001	B	B	A	B	B	H	B	A	A	A	B	B	A	A	H	A	A	B	A	B	A	B	A	B	B	B	B	B	B	B	A	A	A	A	A	A	N	H	B	B	B	B	A	B	A	A	B
S1_29483935	1	126.88	B	B	A	B	B	H	B	A	A	A	B	B	A	A	H	A	A	B	A	B	A	B	A	B	B	B	B	B	B	B	A	A	A	A	A	A	A	H	B	B	B	B	A	B	A	A	B
S1_29494551	1	127.01	B	B	A	B	B	A	B	A	A	A	B	B	A	A	B	N	A	B	A	B	A	N	A	B	B	B	B	B	B	B	A	A	A	A	A	A	N	H	B	B	B	B	A	B	N	A	B
S1_29508586	1	127.07	B	B	A	B	B	H	B	A	A	A	B	B	A	A	H	A	A	B	A	B	A	B	A	B	B	B	B	B	B	B	A	A	A	A	A	A	H	H	B	B	B	B	A	B	A	A	B
S1_29532660	1	127.15	B	B	A	B	B	H	B	A	A	A	B	B	A	A	H	A	A	B	A	B	A	B	A	B	B	B	B	B	B	B	A	A	A	A	A	A	A	H	B	B	B	B	A	B	A	A	B
S1_29551610	1	127.26	B	B	A	B	B	H	B	A	A	A	B	B	A	A	H	A	A	B	A	B	A	B	A	B	B	B	B	B	B	B	A	A	A	A	A	A	N	H	B	B	B	B	A	B	A	A	B
S1_29552695	1	127.26001	B	B	A	B	B	B	B	A	A	A	B	B	A	A	H	N	A	B	A	B	A	B	A	B	B	B	B	B	B	B	A	A	A	A	A	A	N	H	B	B	B	B	A	B	A	A	B
S1_29552700	1	127.26002	B	B	A	B	B	B	B	A	A	A	B	B	A	A	H	N	A	B	A	B	A	B	A	B	B	B	B	B	B	B	A	A	A	A	A	A	N	H	B	B	B	B	A	B	A	A	B
S1_29559746	1	127.29	B	B	A	B	B	A	B	A	A	A	B	B	A	A	H	A	A	B	A	B	A	B	A	B	B	B	B	B	B	B	A	A	A	A	A	A	N	H	B	B	B	B	A	B	A	A	B
S1_29559973	1	127.29001	B	B	A	B	B	H	B	A	A	A	B	B	A	A	H	A	A	B	A	B	A	B	A	B	B	B	B	B	B	B	A	A	A	A	A	A	A	H	B	B	B	B	A	B	A	A	B
S1_29578932	1	127.41	B	B	A	B	B	H	B	A	A	A	B	B	A	A	H	A	A	B	A	B	A	B	A	B	B	B	B	B	B	B	A	A	A	A	A	A	A	H	B	B	B	B	A	B	A	A	B
S1_29597627	1	127.46	B	B	A	B	B	B	B	A	A	A	B	B	A	A	H	A	A	B	A	B	A	B	A	B	B	B	B	B	B	B	A	A	A	A	A	A	N	H	B	B	B	B	A	B	A	A	B
S1_29605975	1	127.48	B	B	A	B	B	H	B	A	A	A	B	B	A	A	H	A	A	B	A	B	A	B	A	B	B	B	B	B	B	B	A	A	A	A	A	A	N	H	B	B	B	B	A	B	A	A	B
S1_29606290	1	127.48001	B	B	A	B	B	H	B	A	A	A	B	B	A	A	H	A	A	B	A	B	A	B	A	B	B	B	B	B	B	B	A	A	A	A	A	A	A	H	B	B	B	B	A	B	A	A	B
S1_29606402	1	127.48002	B	B	A	B	B	H	B	A	A	A	B	B	A	A	H	A	A	B	A	B	A	B	A	B	B	B	B	B	B	B	A	A	A	A	A	A	N	H	B	B	B	B	A	B	A	A	B
S1_29613432	1	127.53	B	B	A	B	B	H	B	A	A	A	B	B	A	A	H	A	A	B	A	B	A	B	A	B	B	B	B	B	B	B	A	A	A	A	A	A	A	H	B	B	B	B	A	B	A	A	B
S1_29620238	1	127.53001	B	B	A	B	B	H	B	A	A	A	B	B	A	A	H	A	A	B	A	B	A	B	A	B	B	B	B	B	B	B	A	A	A	A	A	A	H	H	B	B	B	B	A	B	A	A	B
S1_29624966	1	127.53002	B	B	A	B	B	B	B	A	A	A	B	B	A	A	B	A	A	B	A	B	A	B	A	B	B	B	B	B	B	B	A	N	A	A	A	A	N	H	B	B	B	B	A	B	N	A	B
S1_29742338	1	128.38	B	B	A	B	B	H	B	A	A	A	B	B	A	A	H	A	A	B	A	B	A	B	A	B	B	B	B	B	B	B	A	A	A	A	A	A	A	H	B	B	B	B	A	B	A	A	B
S1_29769013	1	128.42	B	B	A	B	B	H	B	A	A	A	B	B	A	A	H	A	A	B	A	B	A	N	A	B	B	B	B	B	B	B	A	A	A	A	A	A	N	H	B	B	B	B	A	B	A	A	B
S1_29775557	1	128.44	B	B	A	N	B	H	B	A	A	A	B	B	A	A	H	A	A	B	A	B	A	B	A	B	B	B	B	B	B	B	A	A	A	A	A	A	N	H	B	B	B	B	A	B	A	A	B
S1_29829059	1	128.51	B	B	A	B	B	H	A	A	A	A	B	B	A	A	H	A	A	B	A	B	A	B	A	B	B	B	B	B	B	B	A	A	A	A	A	A	A	H	B	B	B	B	A	B	A	A	B
S1_29844516	1	128.55	B	B	A	B	B	B	A	A	A	A	B	B	A	A	H	A	A	B	A	B	A	B	A	B	B	B	B	B	B	N	A	A	A	A	A	A	N	A	B	B	B	B	A	B	A	A	B
S1_29887073	1	128.62	B	B	A	B	B	H	A	A	A	A	B	B	A	A	H	A	A	B	A	B	A	B	A	B	B	B	B	B	B	B	A	A	A	A	A	A	A	H	B	B	B	B	A	H	A	A	B
S1_29903118	1	128.64	B	B	A	B	B	H	A	A	A	A	B	B	A	A	H	N	A	B	A	B	A	B	A	B	B	B	B	B	B	B	A	N	A	A	A	A	N	B	B	B	B	B	A	B	A	A	B
S1_29903209	1	128.64001	B	B	A	B	B	H	A	A	A	A	B	B	A	A	H	A	A	B	A	B	A	B	A	B	B	B	B	B	B	B	A	A	A	A	A	A	A	H	B	B	B	B	A	B	N	A	B
S1_29909738	1	128.64002	B	B	A	B	B	A	A	A	A	A	B	B	A	A	H	A	A	B	A	B	A	B	A	B	B	B	B	B	B	B	A	A	A	A	A	A	A	H	B	B	B	B	A	B	A	A	B
S1_29912592	1	128.66	B	B	A	B	B	H	A	A	A	A	B	B	A	A	H	A	A	B	A	B	A	B	A	B	B	B	B	B	B	B	A	A	A	A	A	A	A	H	B	B	B	N	A	B	A	A	B
S1_29957259	1	129.39	B	B	A	B	B	N	A	A	A	A	B	B	A	A	H	A	A	B	A	B	A	B	A	B	B	B	B	B	B	N	A	A	A	A	A	A	A	H	B	B	B	B	A	B	A	A	B
S1_29960702	1	129.39001	B	B	A	B	B	A	A	A	A	A	B	B	A	A	H	A	A	B	A	B	A	B	A	B	B	B	B	B	B	B	A	A	A	A	A	A	A	H	B	B	B	B	A	B	A	A	B
S1_29989630	1	129.89	B	B	A	H	B	H	A	A	A	A	B	B	A	A	H	N	A	B	A	B	A	B	A	B	B	B	B	B	B	B	A	A	A	A	A	A	N	H	B	B	B	B	A	B	A	A	B
S1_29999692	1	130.04	B	B	A	B	B	H	A	A	A	A	B	B	A	A	H	A	A	B	A	B	A	B	A	B	B	B	B	B	B	B	A	A	A	A	A	A	A	H	B	B	B	B	A	B	A	A	B
S1_30016178	1	130.36	B	B	A	B	B	H	A	A	A	A	B	B	A	A	H	A	A	B	A	B	A	B	A	B	B	B	B	B	B	N	A	A	A	A	A	A	N	H	B	B	B	B	A	B	A	A	B
S1_30038011	1	130.7	B	B	A	B	B	H	A	N	A	A	B	B	A	A	H	A	A	B	A	B	A	B	A	B	B	B	B	B	B	B	N	A	A	A	A	A	N	B	B	B	B	B	B	B	A	A	B
S1_30058874	1	131.11	B	B	A	B	B	H	A	A	A	A	B	B	A	A	H	A	A	B	A	B	A	B	A	B	B	B	B	B	B	B	A	A	A	A	A	A	A	H	B	B	B	B	B	B	A	A	B
S1_30075759	1	131.29	B	B	A	B	B	H	A	A	A	A	B	B	A	A	H	A	A	B	A	B	A	B	A	B	B	B	B	B	B	B	A	A	A	A	A	A	A	H	B	B	B	B	B	B	A	A	B
S1_30118486	1	131.55	B	B	A	B	B	H	A	A	A	A	B	B	A	A	H	A	A	B	A	B	A	B	A	B	B	B	B	B	B	B	A	A	A	A	A	A	N	H	B	B	B	B	B	B	A	A	B
S1_30119261	1	131.55001	B	B	A	B	B	H	A	A	A	A	B	B	A	A	H	A	A	B	A	B	A	B	A	B	B	B	B	B	B	B	A	A	A	A	A	A	N	A	B	B	B	B	B	B	A	A	B
S1_30124433	1	131.56	B	B	A	B	B	H	A	A	A	A	B	B	A	A	H	A	A	B	A	B	A	B	A	B	B	B	B	B	B	B	A	A	A	A	A	A	A	H	B	B	B	B	B	B	A	A	B
S1_30130460	1	131.61	B	B	A	B	B	H	A	A	A	A	B	B	A	A	H	A	A	B	A	B	A	B	A	B	B	B	B	B	B	B	A	A	A	A	A	A	N	H	B	B	B	B	B	B	A	A	B
S1_30155765	1	131.73	B	B	A	B	B	H	A	A	A	A	B	B	A	A	H	A	A	B	A	B	A	B	A	B	B	B	B	B	B	B	A	A	A	A	A	A	A	H	B	B	B	B	B	B	A	A	B
S1_30162203	1	131.76	B	B	A	B	B	H	A	A	A	A	B	B	A	A	H	A	A	B	A	B	A	B	A	B	B	B	B	B	B	B	A	A	A	A	A	A	A	H	B	B	B	B	B	B	A	A	B
S1_30171174	1	131.79	B	B	A	B	B	A	A	A	A	A	B	B	A	A	B	N	A	B	A	B	A	B	A	B	B	B	B	B	B	B	A	A	A	A	A	A	A	H	B	B	B	B	B	N	A	A	B
S1_30249053	1	132.03	B	B	A	B	B	H	A	A	A	A	B	B	A	A	H	A	A	B	A	B	A	B	A	B	B	B	B	B	B	B	A	A	A	A	A	A	A	H	B	B	B	B	B	B	A	A	B
S1_30293532	1	132.11	B	B	A	B	B	H	A	A	A	A	B	B	A	A	H	A	A	B	A	B	A	B	A	B	B	B	B	B	B	B	A	A	A	A	A	A	N	H	B	B	B	B	B	B	A	A	B
S1_30324633	1	132.13	B	B	A	B	B	H	A	A	A	A	B	B	A	A	H	A	A	B	A	B	A	B	A	B	B	B	B	B	B	B	A	A	A	A	A	A	A	H	B	B	B	B	B	B	A	A	B
S1_30341743	1	132.16	B	B	A	B	B	H	A	A	A	A	B	B	A	A	H	A	A	B	A	B	A	B	A	B	B	B	B	B	B	N	A	A	A	A	A	A	A	H	B	B	B	B	B	B	A	A	B
S1_30496204	1	133.4	B	B	A	B	B	H	A	A	A	A	B	B	A	A	H	A	A	B	A	B	A	B	A	B	B	B	B	B	B	N	A	A	A	A	A	A	N	H	B	B	B	B	B	B	A	A	B
S1_30646876	1	134.2	B	B	A	B	B	H	A	A	A	A	B	B	A	A	H	A	A	B	A	B	A	B	A	B	B	B	B	B	B	B	A	A	A	A	A	A	A	H	B	B	B	B	B	B	A	A	B
S1_30676468	1	134.27	B	B	A	B	B	H	A	A	A	A	B	B	A	A	H	A	A	B	A	B	A	B	A	B	B	B	B	B	B	B	A	A	A	A	A	A	N	H	B	B	B	B	B	B	A	A	B
S1_30712630	1	134.33	B	B	A	B	B	H	A	A	A	A	B	B	A	A	H	A	A	B	A	B	A	B	A	B	B	N	B	B	B	N	N	A	A	A	A	A	N	H	B	B	B	B	B	B	A	A	B
S1_30727857	1	134.35	B	B	A	N	B	H	A	A	A	A	B	B	A	A	H	A	A	B	A	B	A	B	A	B	B	B	B	B	B	B	A	A	A	A	A	A	A	H	B	B	B	B	B	B	A	A	B
S1_30727936	1	134.35001	B	B	A	B	B	H	A	A	A	A	B	B	A	A	H	A	A	B	A	B	A	B	A	B	B	B	B	B	B	B	A	A	A	A	A	A	N	H	B	B	B	B	B	B	A	A	B
S1_30738838	1	134.37	B	B	A	B	B	H	A	A	A	A	B	B	A	A	H	A	A	B	A	B	A	B	A	B	B	B	B	B	B	B	A	A	A	A	A	A	A	H	B	B	B	B	B	B	A	A	B
S1_30752598	1	134.42	B	B	A	B	B	H	A	A	A	A	B	B	A	A	H	A	A	B	A	B	A	B	A	B	B	B	B	B	B	B	A	A	A	A	A	A	N	H	B	B	B	B	B	B	A	A	B
S1_30761010	1	134.42001	B	B	A	B	B	H	A	A	A	A	B	B	A	A	H	A	A	B	A	N	A	B	A	B	B	B	B	B	B	N	A	N	A	A	A	H	N	H	B	B	B	B	B	B	A	A	B
S1_30761015	1	134.42002	B	B	A	B	B	H	A	A	A	A	B	B	A	A	H	A	A	B	A	N	A	B	A	B	B	B	B	B	B	N	A	N	A	A	A	H	N	H	B	B	B	B	B	B	A	A	B
S1_30772858	1	134.43	B	B	A	B	B	H	A	A	A	A	B	B	A	A	H	A	A	B	A	B	A	B	A	B	B	B	B	B	B	B	A	A	A	A	A	A	A	H	B	B	B	B	B	B	A	A	B
S1_30775683	1	134.43001	B	B	A	B	B	H	A	A	A	A	B	B	A	A	H	A	A	B	A	B	A	B	A	B	B	B	B	B	B	B	A	A	A	A	A	A	A	H	B	B	B	B	B	B	A	A	B
S1_30786275	1	134.45	B	B	A	B	B	H	A	A	A	A	B	B	A	A	H	A	A	B	A	B	A	B	A	B	B	B	B	B	B	B	A	A	A	A	A	A	A	H	B	B	B	B	B	B	A	A	B
S1_30795525	1	134.46	B	B	A	H	B	N	A	A	A	A	B	B	A	A	H	A	A	B	A	B	A	B	A	B	B	B	B	B	B	B	A	A	N	A	A	A	A	H	B	B	B	B	B	B	A	A	B
S1_30795558	1	134.46001	B	B	A	H	B	N	A	A	A	A	B	B	A	A	H	A	A	B	A	B	A	B	A	B	B	B	B	B	B	B	A	A	N	A	A	A	A	H	B	B	B	B	B	B	A	A	B
S1_30795561	1	134.46002	B	B	A	H	B	N	A	A	A	A	B	B	A	A	H	A	A	B	A	B	A	B	A	B	B	B	B	B	B	B	A	A	N	A	A	A	A	H	B	B	B	B	B	B	A	A	B
S1_30796226	1	134.46003	B	B	A	B	B	H	A	A	A	A	B	B	A	A	H	A	A	B	A	B	A	B	A	B	B	B	B	B	B	B	A	A	A	A	A	A	A	H	B	B	B	B	B	B	A	A	B
S1_30818551	1	134.56001	B	B	A	B	B	H	A	A	A	A	B	B	A	A	B	A	A	B	A	B	A	B	A	B	B	B	B	B	B	B	A	A	A	A	A	A	N	H	B	B	B	B	B	B	A	A	B
S1_30847167	1	134.75	B	B	A	B	B	H	A	A	A	A	B	B	A	A	H	A	A	B	A	B	A	B	A	B	B	B	B	B	B	B	A	A	A	A	A	A	A	H	B	B	B	B	B	B	A	A	B
S1_30879274	1	134.79	B	B	A	B	B	H	A	A	A	A	B	B	A	A	H	A	A	B	A	B	A	B	A	B	B	B	B	B	B	B	A	A	A	A	A	A	A	H	B	B	B	B	B	B	A	A	B
S1_30880886	1	134.79001	B	B	A	B	B	H	A	A	N	A	B	B	A	A	H	A	A	B	A	B	A	B	A	B	B	B	B	B	B	B	A	A	A	A	A	A	A	H	B	B	B	B	B	B	A	A	B
S1_30905727	1	134.82	B	B	A	B	B	H	A	A	A	A	B	B	A	A	H	A	A	B	A	B	A	B	A	B	B	B	B	B	B	N	A	A	A	A	A	A	A	H	B	B	B	B	B	B	A	A	B
S1_30906279	1	134.83	B	B	A	B	B	B	A	A	A	A	B	B	A	A	H	A	A	B	A	B	A	B	A	B	B	B	B	B	B	B	A	A	A	A	A	A	A	H	B	B	B	B	B	B	A	A	B
S1_30988982	1	134.94	B	B	A	B	B	H	A	A	A	A	B	B	A	A	H	A	A	B	A	B	A	B	A	B	B	B	B	B	B	B	A	A	A	A	A	A	N	B	B	B	B	B	B	B	A	A	B
S1_31008006	1	134.97	B	B	A	B	B	H	A	A	A	A	B	B	A	A	H	A	A	B	A	B	A	B	A	B	B	B	B	B	B	B	A	A	A	A	A	A	A	H	B	B	B	B	B	B	A	A	B
S1_31033244	1	135.01	B	B	A	B	B	H	A	A	A	A	B	B	A	A	H	A	A	B	A	B	A	B	A	B	B	B	B	B	B	B	A	A	A	A	A	A	A	H	B	B	B	B	B	B	A	A	B
S1_31329438	1	136.13	B	B	A	B	B	H	A	A	A	A	B	B	A	A	H	A	A	B	A	B	A	B	A	B	B	B	B	B	B	B	A	A	A	A	A	A	A	H	B	B	B	B	B	B	A	A	B
S1_31337141	1	136.17	B	B	A	B	B	H	A	A	A	A	B	B	A	A	H	A	A	B	A	B	A	B	A	B	B	B	B	B	B	B	A	N	A	A	A	A	A	H	B	B	B	B	B	B	A	A	B
S1_31337194	1	136.17001	B	B	A	B	B	H	A	A	A	A	B	B	A	A	H	N	A	B	A	B	A	B	A	B	B	B	B	B	B	B	A	N	A	A	A	A	N	H	B	B	B	B	B	B	N	A	B
S1_31358087	1	136.3	B	B	A	B	B	H	A	A	A	A	B	B	A	A	H	A	A	B	A	B	A	B	A	B	B	B	B	B	B	B	A	A	A	A	A	A	A	H	B	B	B	B	B	B	A	A	B
S1_31358332	1	136.30001	B	B	A	B	B	H	A	A	A	A	B	B	A	A	H	A	A	B	A	B	A	B	A	B	B	B	B	B	B	B	A	A	A	A	A	A	A	H	B	B	B	B	B	B	A	A	B
S1_31359069	1	136.30002	B	B	A	B	B	H	A	A	A	A	B	B	A	A	H	A	A	B	A	B	A	B	A	B	B	B	B	B	B	B	A	A	A	A	A	A	N	H	B	B	B	B	B	B	A	A	B
S1_31359141	1	136.30003	B	B	A	B	B	H	A	A	A	A	B	B	A	A	H	A	A	B	A	B	A	B	A	B	B	B	B	B	B	B	A	A	A	A	A	A	A	H	B	B	B	B	B	B	A	A	B
S1_31362860	1	136.32	B	B	A	B	B	H	A	A	A	A	B	B	A	A	H	A	A	B	A	B	A	B	A	B	B	B	B	B	B	B	A	A	A	A	A	A	A	H	B	B	B	B	B	B	A	A	B
S1_31362861	1	136.32001	B	B	A	B	B	H	A	A	A	A	B	B	A	A	H	A	A	B	A	B	A	B	A	B	B	B	B	B	B	B	A	A	A	A	A	A	A	H	B	B	B	B	B	B	A	A	B
S1_31408787	1	136.59	B	B	A	B	B	B	A	A	A	A	B	B	A	A	H	A	A	B	A	B	A	B	A	B	B	B	B	B	B	B	A	A	A	A	A	A	N	H	B	B	B	B	B	N	A	A	B
S1_31414258	1	136.59001	B	B	A	B	B	H	A	A	A	A	B	B	A	A	H	A	A	B	A	B	A	B	A	B	B	B	B	B	B	B	A	A	A	A	A	A	A	H	B	B	B	B	B	B	A	A	B
S1_31420941	1	136.64	B	B	A	B	B	H	A	A	A	A	B	B	A	A	H	A	A	B	A	B	A	B	A	B	B	B	B	B	B	B	A	A	A	A	A	A	N	H	B	B	B	B	B	B	A	A	B
S1_31433146	1	136.68	B	B	A	B	B	A	A	A	A	A	B	B	A	A	H	A	A	B	A	B	A	B	A	B	B	B	B	B	B	B	A	A	A	A	A	A	A	H	B	B	B	B	B	B	A	A	B
S1_31485532	1	136.98	B	B	A	B	B	H	A	A	A	A	B	B	A	A	H	N	A	B	A	B	A	B	A	B	B	B	B	B	B	B	A	A	A	A	A	A	A	H	B	B	B	B	B	H	A	A	B
S1_31522400	1	136.98001	B	B	A	B	B	H	A	A	A	A	B	B	A	A	H	A	A	B	A	B	A	B	A	B	B	B	B	B	B	B	A	A	A	A	A	A	A	H	B	B	B	B	B	B	A	A	B
S1_31551307	1	137.12	B	B	A	B	B	H	A	A	A	A	B	B	A	A	H	A	A	B	A	B	A	B	A	B	B	B	B	B	B	B	A	A	A	A	A	A	A	H	B	B	B	B	B	B	A	A	B
S1_31593365	1	137.18	B	B	A	B	B	H	A	A	A	A	B	B	A	A	H	A	A	B	A	B	A	B	A	B	B	B	B	B	B	B	A	A	A	A	A	A	A	H	B	B	B	B	B	B	A	A	B
S1_31596278	1	137.18001	B	B	A	B	B	H	A	A	A	A	B	B	A	A	H	A	A	B	A	B	A	B	A	B	B	B	B	B	B	B	A	A	A	A	A	A	A	H	B	B	B	B	B	B	A	A	B
S1_31610933	1	137.25	B	B	A	B	B	H	A	A	A	A	B	B	A	A	H	A	A	B	A	B	A	B	A	B	B	B	B	B	B	B	A	A	A	A	A	A	H	H	B	B	B	B	B	B	A	A	B
S1_31629584	1	137.27	B	B	A	B	B	A	A	A	A	A	B	B	A	A	A	A	A	B	A	B	A	B	A	B	B	B	B	B	B	B	A	A	A	A	A	A	N	H	B	B	B	B	B	B	A	A	B
S1_31648043	1	137.32	B	B	A	B	B	H	A	A	A	A	B	B	A	A	H	N	A	B	A	B	A	B	A	B	B	B	B	B	B	B	A	A	A	A	A	A	N	H	B	B	B	B	B	N	A	A	B
S1_31650572	1	137.32001	B	B	A	B	B	A	A	A	A	A	B	B	A	A	H	A	A	B	A	B	A	B	A	B	B	B	B	B	B	N	A	A	A	A	A	A	N	H	B	B	B	B	B	B	A	A	B
S1_31652337	1	137.32002	B	B	A	B	B	H	A	A	A	A	B	B	A	A	H	A	A	B	A	B	A	B	A	B	B	B	B	B	B	B	A	A	A	A	A	A	N	H	B	B	B	B	B	B	A	A	B
S1_31666765	1	137.35	B	B	A	B	B	H	A	A	A	A	B	B	A	A	H	A	A	B	A	B	A	B	A	B	B	B	B	B	B	B	A	A	A	A	A	A	A	H	B	B	B	B	B	B	A	A	B
S1_31688014	1	137.41	B	B	A	B	B	H	A	A	A	A	B	B	A	A	H	A	A	B	A	B	A	B	A	B	B	B	B	B	B	B	A	A	A	A	A	A	A	H	B	B	B	B	B	B	A	A	B
S1_31700892	1	137.41001	B	B	A	B	B	H	A	A	A	A	B	B	A	A	H	A	A	B	A	B	A	B	A	B	B	B	B	B	B	B	A	A	A	A	A	A	H	H	B	B	B	B	B	B	A	A	B
S1_31724246	1	137.47	B	B	A	B	B	H	A	A	A	A	B	B	A	A	H	A	A	B	A	B	A	B	A	B	B	B	B	B	B	B	A	A	A	A	A	A	A	H	B	B	B	B	B	B	A	A	B
S1_31728432	1	137.47001	B	B	A	B	B	H	A	A	A	A	B	B	A	A	H	A	A	B	A	B	A	B	A	B	B	B	B	B	B	B	A	A	A	A	A	A	A	H	B	B	B	B	B	B	A	A	B
S1_31729774	1	137.49	B	B	A	B	B	H	A	A	A	A	B	B	A	A	H	H	A	B	A	B	A	B	A	B	B	B	B	B	B	B	A	A	A	A	A	A	A	H	B	B	B	B	B	B	A	A	B
S1_31800508	1	138.46	B	B	A	B	B	A	A	A	A	A	B	B	A	A	H	A	A	B	A	B	A	B	A	B	B	B	B	B	B	N	A	A	A	A	A	A	A	H	B	B	B	H	B	B	A	A	B
S1_31811187	1	138.55	B	B	A	B	B	H	A	A	A	A	B	B	A	A	H	A	A	B	A	B	A	B	A	B	B	B	B	B	B	B	A	A	A	A	A	A	A	H	B	B	B	B	B	B	A	A	B
S1_31822935	1	138.62	B	B	A	B	B	H	A	A	A	A	B	B	A	A	H	A	A	B	A	B	A	B	A	B	B	B	B	B	B	B	A	A	A	A	A	A	A	H	B	B	B	B	B	B	A	A	B
S1_31850259	1	138.85	B	B	A	B	B	H	A	A	A	A	B	B	A	A	H	A	A	B	A	B	A	B	A	B	B	B	B	B	B	B	A	A	A	A	A	A	A	H	B	B	B	B	B	B	A	A	B
S1_31867111	1	138.91	B	B	A	B	B	H	A	A	A	A	B	B	A	A	H	A	A	B	A	B	A	B	A	B	B	B	B	B	B	B	A	A	A	A	A	A	A	H	B	B	B	B	B	B	A	A	B
S1_31971239	1	139.67	B	B	A	B	B	H	A	A	A	A	B	B	A	A	H	A	A	B	A	B	A	B	A	B	B	B	B	B	B	B	A	A	A	A	A	A	A	H	B	B	B	B	B	B	A	A	B
S1_31976206	1	139.67001	B	B	A	B	B	H	A	A	A	A	B	B	A	A	H	A	A	B	A	B	A	B	A	B	B	B	B	B	B	B	A	A	A	A	A	A	A	H	B	B	B	B	B	B	A	A	B
S1_31976370	1	139.67002	B	B	A	B	B	H	A	A	A	A	B	B	A	A	H	A	A	B	A	B	A	B	A	B	B	B	B	B	B	B	A	A	A	A	A	A	N	H	B	B	B	B	B	B	A	A	B
S1_32002409	1	139.79	B	B	A	B	B	H	A	A	A	A	B	B	A	A	H	A	A	B	A	B	A	B	A	B	B	N	B	B	B	B	A	A	A	A	A	A	N	B	B	B	B	B	B	B	A	A	B
S1_32112121	1	140.53	B	B	A	B	B	B	A	A	A	A	B	B	A	A	B	A	A	B	A	N	A	B	A	B	B	N	B	B	B	N	A	A	A	A	A	A	A	A	B	B	B	B	B	B	A	A	B
S1_32114636	1	140.56	B	B	A	B	B	H	A	A	A	A	B	B	A	A	H	A	A	B	A	B	A	B	A	B	B	B	B	B	B	B	A	A	B	A	A	A	A	H	B	B	B	B	B	B	A	A	B
S1_32124854	1	140.6	B	B	A	B	B	A	A	A	A	A	B	B	A	A	H	A	A	B	A	B	A	B	A	B	B	B	B	B	B	N	A	A	B	A	A	A	N	H	B	B	B	B	B	B	A	A	B
S1_32125910	1	140.60001	B	B	N	N	B	B	N	A	A	A	B	B	A	A	H	N	A	B	A	B	A	N	A	B	B	B	B	B	B	B	A	A	N	A	A	A	A	H	B	B	N	B	B	B	A	A	B
S1_32146201	1	140.76	B	B	A	B	B	H	A	A	A	A	B	B	A	A	H	A	A	B	A	B	A	B	A	B	B	H	B	B	B	B	H	A	B	A	A	A	A	H	B	B	B	H	B	B	A	A	B
S1_32181570	1	141	B	B	A	B	B	H	A	A	A	A	B	B	A	A	H	A	A	B	A	B	A	B	A	B	B	B	B	B	B	B	A	A	B	A	A	A	N	H	B	B	B	B	B	B	A	A	B
S1_32234841	1	141.34	B	B	A	B	B	H	A	A	A	B	B	B	A	A	H	A	A	B	A	B	A	B	A	B	B	B	B	B	B	B	A	A	B	A	A	A	A	H	B	B	B	B	B	B	A	A	B
S1_32712656	1	142.65	N	B	A	B	B	B	A	A	A	B	B	B	A	A	H	A	A	B	A	B	B	B	A	B	B	B	B	B	B	B	A	A	B	H	A	A	N	H	B	B	B	B	B	B	A	A	B
S1_32871148	1	142.97	B	B	A	B	B	B	A	A	A	B	B	B	A	A	B	A	A	B	A	B	B	B	A	B	B	B	B	B	B	B	A	A	B	A	A	A	N	H	B	B	B	B	B	B	A	A	B
S1_32871363	1	142.97001	B	B	A	B	B	B	A	A	A	B	B	B	A	A	B	A	A	B	A	B	B	B	A	B	B	B	B	B	B	B	A	A	B	A	A	A	A	H	B	B	B	B	B	B	A	A	B
S1_32946901	1	143.25	B	B	A	B	B	B	A	A	A	B	B	B	A	A	B	A	A	B	A	B	B	B	A	B	B	B	B	B	B	B	A	A	B	A	A	A	A	H	B	B	B	B	B	B	A	A	B
S1_32948666	1	143.25001	B	B	A	B	B	B	A	A	A	B	B	B	A	A	B	A	A	B	A	B	B	B	A	B	B	B	B	B	B	B	A	A	B	A	A	A	A	H	B	B	B	B	B	B	A	A	B
S1_32962999	1	143.27	B	B	A	B	B	B	A	A	A	B	B	B	A	A	B	A	A	B	A	B	B	B	A	B	B	B	B	B	B	B	A	A	B	A	A	A	A	H	B	B	B	B	B	B	A	A	B
S1_32978965	1	143.29	B	B	A	B	B	B	A	A	A	B	B	B	A	A	B	A	A	B	A	B	B	B	A	B	B	B	B	B	B	B	A	A	B	A	A	A	A	H	B	B	B	B	B	B	A	A	B
S1_32978983	1	143.29001	B	B	A	B	B	B	A	A	A	B	B	B	A	A	B	A	A	B	A	B	B	B	A	B	B	B	B	B	B	B	A	A	B	A	A	A	A	H	B	B	B	B	B	B	A	A	B
S1_32979020	1	143.29002	B	B	A	B	B	B	A	A	A	B	B	B	A	A	B	A	A	B	A	B	B	B	A	B	B	B	B	B	B	B	A	A	B	A	A	A	A	H	B	B	B	B	B	B	A	A	B
S1_32979027	1	143.29003	B	B	A	B	B	B	A	A	A	B	B	B	A	A	B	A	A	B	A	B	B	B	A	B	B	B	B	B	B	B	A	A	B	A	A	A	A	H	B	B	B	B	B	B	A	A	B
S1_32979133	1	143.29004	B	B	A	B	B	B	A	A	A	B	B	B	A	A	B	A	A	B	A	B	B	B	A	B	B	B	B	B	B	H	A	A	B	A	A	A	A	H	B	B	B	B	B	B	A	A	B
S1_32979173	1	143.29005	B	B	A	B	B	B	A	A	A	B	B	B	A	A	B	A	A	B	A	B	B	B	A	B	B	B	B	B	B	B	A	A	B	A	A	A	A	H	B	B	B	B	B	B	A	A	B
S1_32979178	1	143.29006	B	B	A	B	B	B	A	A	A	B	B	B	A	A	B	A	A	B	A	B	B	B	A	B	B	B	B	B	B	B	A	A	B	A	A	A	A	H	B	B	B	B	B	B	A	A	B
S1_32979181	1	143.29007	B	B	A	B	B	B	A	A	A	B	B	B	A	A	B	A	A	B	A	B	B	B	A	B	B	B	B	B	B	B	A	A	B	A	A	A	A	H	B	B	B	B	B	B	A	A	B
S1_32995669	1	143.3	B	B	A	B	B	B	A	A	A	B	B	B	A	A	B	A	A	H	A	B	B	B	A	B	B	B	B	B	B	B	A	A	B	A	A	A	N	H	B	B	B	B	B	B	A	A	B
S1_32995693	1	143.30001	B	B	A	B	B	B	A	A	A	B	B	B	A	A	B	A	A	B	A	B	B	B	A	B	B	B	B	B	B	B	A	A	B	A	A	A	N	H	B	B	B	B	B	B	A	A	B
S1_33029550	1	143.34	B	B	A	B	A	B	A	A	A	B	B	B	A	A	B	A	A	B	A	B	B	B	A	B	B	B	B	B	B	N	A	A	B	A	A	A	N	A	B	B	B	B	B	N	A	A	B
S1_33029685	1	143.34001	B	B	A	B	A	B	A	A	A	B	B	B	A	A	B	A	A	B	A	B	B	B	A	B	B	B	B	B	B	N	A	A	B	A	A	A	N	H	B	B	B	B	B	B	A	A	B
S1_33031572	1	143.34002	B	B	A	B	A	B	A	A	A	B	B	B	A	A	B	A	A	B	A	B	B	B	A	B	B	B	B	B	B	B	A	A	B	A	A	A	A	H	B	B	B	B	B	B	A	A	B
S1_33066840	1	143.37	B	B	A	B	A	B	A	A	A	B	B	B	A	A	B	A	A	B	A	B	B	B	A	B	B	B	B	B	B	B	A	A	B	A	A	A	A	H	B	B	B	B	B	B	A	A	B
S1_33101059	1	143.37001	B	B	A	B	A	B	A	A	A	B	B	B	A	A	B	A	A	B	A	B	B	B	A	B	B	B	B	B	B	B	A	A	B	A	A	A	A	H	B	B	B	B	B	B	A	A	B
S1_33173183	1	143.68	B	B	A	B	A	B	A	A	A	B	B	B	A	A	B	A	A	B	A	B	B	B	A	B	B	B	B	B	B	B	A	A	B	A	A	A	A	H	B	B	B	B	B	B	A	A	B
S1_33220756	1	144.15	B	B	A	B	A	B	A	A	A	B	B	B	A	A	B	A	A	B	A	B	B	B	A	B	B	B	B	B	B	B	A	A	B	A	A	A	A	H	B	B	B	B	B	B	A	A	B
S1_33228443	1	144.21	B	B	A	B	A	B	A	A	A	B	B	B	A	A	B	A	A	B	A	B	B	B	A	B	B	B	B	B	B	B	A	A	B	A	A	A	N	H	B	B	B	B	B	B	A	A	B
S1_33228451	1	144.21001	B	B	A	B	A	B	A	A	A	B	B	B	A	A	B	A	A	B	A	B	B	B	A	B	B	B	B	B	B	B	A	A	B	A	A	A	N	H	B	B	B	B	B	B	A	A	B
S1_33228800	1	144.21002	B	B	A	B	A	B	A	A	A	B	B	B	A	A	B	A	A	B	A	B	B	B	A	B	B	B	B	B	B	B	A	A	B	A	A	A	B	H	B	B	B	B	B	B	A	A	B
S1_33239897	1	144.32	B	B	A	B	A	B	A	A	A	B	B	B	A	A	B	A	A	B	A	B	B	B	A	B	B	B	B	B	B	B	A	A	B	A	A	A	A	H	B	B	B	B	B	B	A	A	B
S1_33239930	1	144.32001	B	B	A	B	A	B	A	A	A	B	B	B	A	A	B	A	A	B	A	B	B	B	A	B	B	B	B	B	B	B	A	A	B	A	A	A	A	H	B	B	B	B	B	B	A	A	B
S1_33239950	1	144.32002	B	B	A	B	A	B	A	A	A	B	B	B	A	A	B	A	A	B	A	B	B	B	A	B	B	B	B	B	B	B	A	A	B	A	A	A	A	H	B	B	B	B	B	B	A	A	B
S1_33293736	1	144.58	B	B	A	B	A	B	A	A	A	B	B	B	A	A	B	A	B	B	A	N	B	B	A	B	B	B	B	B	B	B	A	A	B	A	A	A	N	H	B	B	B	B	B	B	A	A	B
S1_33293858	1	144.58001	B	B	A	B	A	B	A	A	A	B	B	B	A	A	B	A	B	B	A	B	B	B	A	B	B	B	B	B	B	B	A	A	B	A	A	A	A	H	B	B	B	B	B	B	A	A	B
S1_33366699	1	144.66	B	B	A	B	A	B	A	A	A	B	B	B	A	A	B	A	B	B	A	B	B	B	A	B	B	B	B	B	B	B	A	A	B	A	A	A	A	H	B	B	B	B	B	B	A	A	B
S1_33366700	1	144.66001	B	B	A	B	A	B	A	A	A	B	B	B	A	A	B	A	B	B	A	B	B	B	A	B	B	B	B	B	B	B	A	A	B	A	A	A	A	H	B	B	B	B	B	B	A	A	B
S1_33396876	1	144.69	B	B	A	B	A	B	A	A	A	B	B	B	A	A	B	A	B	B	A	B	B	B	A	B	B	B	B	B	B	B	A	A	B	A	A	A	A	H	B	B	B	B	B	B	A	A	B
S1_33409876	1	144.71	B	B	A	B	A	B	A	A	A	B	B	B	A	A	B	A	B	B	A	B	B	B	A	B	B	B	B	B	B	B	A	A	B	A	A	A	A	H	B	B	B	B	B	B	A	A	B
S1_33415088	1	144.71001	B	B	A	B	A	B	A	A	A	B	B	B	A	A	B	A	B	B	A	B	B	B	A	B	B	B	B	B	B	B	A	A	B	A	A	A	A	H	B	B	B	B	B	B	A	A	B
S1_33451462	1	144.75	B	B	A	B	A	B	A	A	A	B	B	B	A	A	B	A	B	B	A	B	B	B	A	B	B	B	B	B	B	B	A	A	B	A	A	A	N	H	B	B	B	B	B	B	A	A	B
S1_33453553	1	144.75001	B	B	A	B	A	B	A	A	A	B	B	B	A	A	B	A	B	B	A	B	B	B	A	B	B	B	B	B	B	B	A	A	B	A	A	A	N	A	B	B	B	B	B	B	A	A	B
S1_33461145	1	144.76	B	B	A	B	A	N	A	A	A	B	B	B	N	A	B	A	B	B	A	B	B	B	A	B	B	B	B	B	B	B	A	A	B	A	A	A	N	H	B	B	B	B	B	B	A	A	B
S1_33466761	1	144.76001	B	B	A	B	A	B	A	A	A	B	B	B	A	A	B	A	H	B	A	B	B	B	A	B	B	B	B	B	B	N	A	N	B	A	A	A	N	H	B	B	B	B	B	B	A	A	B
S1_33466768	1	144.76002	B	B	A	B	A	B	A	A	A	B	B	B	A	A	B	A	B	B	A	B	B	B	A	B	B	B	B	B	B	N	A	N	B	A	A	A	N	H	B	B	B	B	B	B	A	A	B
S1_33471160	1	144.77	B	B	A	B	A	B	A	A	A	B	B	B	A	A	B	A	B	B	A	B	B	B	A	B	B	B	B	B	B	B	A	A	B	A	A	A	A	H	B	B	B	B	B	B	A	A	B
S1_33625878	1	144.95	B	B	A	B	A	B	A	A	A	B	B	B	A	A	B	A	B	B	A	B	B	B	A	B	B	B	B	B	B	B	A	A	B	A	A	A	A	H	B	B	B	B	B	B	A	A	B
S1_33695501	1	145.02	B	B	A	B	A	B	A	A	A	B	B	B	A	A	B	A	B	B	A	B	B	B	A	B	B	B	B	B	B	B	A	A	B	A	A	A	A	H	B	B	B	B	B	B	A	A	B
S1_33745540	1	145.05	B	B	A	B	A	B	A	A	A	B	B	B	A	A	B	A	B	B	A	B	B	B	A	B	B	B	B	B	B	B	A	A	B	A	A	A	A	H	B	B	B	B	B	B	A	A	B
S1_33836751	1	145.42	B	B	A	B	A	B	A	A	A	B	B	B	A	A	B	A	B	B	A	B	B	B	A	B	B	B	B	B	B	B	A	A	B	A	A	A	A	H	B	B	B	B	B	B	A	A	B
S1_33897463	1	145.58	B	B	A	B	A	B	A	A	A	B	B	B	A	A	B	A	B	B	A	B	B	B	A	B	B	B	B	B	B	B	A	A	B	A	A	A	A	H	B	B	B	B	B	B	A	A	B
S1_33955896	1	145.99	B	B	A	B	A	B	A	A	A	B	B	B	A	A	B	A	B	B	A	B	B	B	A	B	B	B	B	B	B	B	A	A	B	A	A	A	N	H	B	B	B	B	B	B	A	A	B
S1_33977630	1	146.07	B	B	A	B	A	B	A	A	A	B	B	B	A	A	B	A	B	B	A	N	B	B	A	B	B	B	B	B	B	N	A	A	B	A	A	A	A	H	B	B	B	B	B	B	A	A	B
S1_34010795	1	146.25	B	B	A	B	A	B	A	A	A	B	B	B	A	A	B	A	B	B	A	B	B	B	A	B	B	B	B	B	B	B	A	A	B	A	A	A	N	H	B	B	B	B	B	B	A	N	B
S1_34089976	1	146.46	B	B	A	B	A	B	A	A	A	B	B	B	A	A	B	A	B	B	A	B	B	B	A	B	B	B	B	B	B	B	A	A	B	A	A	A	A	H	B	B	B	B	B	B	A	A	B
S1_34132360	1	146.69	B	B	A	B	A	B	A	A	A	B	B	B	A	A	B	A	B	B	A	B	B	B	A	B	B	B	B	B	B	B	A	A	B	A	A	A	A	H	B	B	B	B	B	B	A	A	B
S1_34187491	1	146.9	B	B	A	B	A	B	A	A	A	B	B	B	A	A	B	N	B	B	A	B	B	B	A	B	B	B	B	B	B	B	A	A	B	A	A	A	A	H	B	B	B	B	B	B	A	A	B
S1_34400842	1	147.33	B	B	A	B	A	B	A	A	A	B	B	B	A	A	B	A	B	N	A	B	B	B	A	B	B	B	B	B	N	N	A	A	B	A	A	A	N	H	B	B	B	B	B	N	A	A	B
S1_34439934	1	147.44	B	B	A	B	A	B	A	A	A	B	B	B	A	A	B	A	B	B	A	B	B	N	A	B	B	B	B	B	B	B	A	A	B	A	A	A	N	H	B	B	B	B	B	B	A	A	B
S1_34444334	1	147.5	B	B	A	B	A	B	A	A	A	B	B	B	A	A	B	A	B	B	A	B	B	B	A	B	B	B	B	B	B	B	A	A	B	A	A	A	H	H	B	B	B	B	B	B	A	A	B
S1_34444341	1	147.50001	B	B	A	B	A	B	A	A	A	B	B	B	A	A	B	A	B	B	A	B	B	B	A	B	B	B	B	B	B	B	A	A	B	A	A	A	H	H	B	B	B	B	B	B	A	A	B
S1_34502949	1	147.86	B	B	A	B	A	B	A	A	A	B	B	B	A	A	B	A	B	B	A	B	B	B	A	B	B	B	B	B	B	B	A	A	B	A	A	A	B	A	B	B	B	B	A	B	A	A	B
S1_34513986	1	147.98	B	B	A	B	A	B	A	A	A	B	B	B	A	A	B	A	B	B	A	B	B	B	A	B	B	B	B	B	B	B	A	A	B	A	A	A	B	A	B	B	B	B	A	B	A	A	B
S1_34525606	1	147.98001	B	B	A	B	A	B	A	A	A	B	B	B	A	A	B	N	H	B	A	B	B	B	A	B	B	B	B	B	B	B	A	A	B	A	A	A	N	A	B	B	B	B	A	B	A	A	B
S1_34556262	1	148.06	B	B	A	B	A	B	A	A	A	B	B	B	A	A	B	A	B	B	A	B	B	B	A	B	B	B	B	B	B	B	A	A	B	A	A	A	B	A	B	B	B	B	A	B	A	A	B
S1_34558941	1	148.06001	B	B	A	B	A	B	A	A	A	B	B	B	A	A	B	A	B	B	A	B	B	B	A	B	B	B	B	B	B	B	A	A	B	A	A	A	B	A	B	B	B	B	A	B	A	A	B
S1_34558986	1	148.06002	B	B	A	B	A	B	A	A	A	B	B	B	A	A	B	A	B	B	A	B	B	B	A	B	B	B	B	B	B	B	A	A	B	A	A	A	B	A	B	B	B	B	A	B	A	A	B
S1_34559598	1	148.06003	B	B	A	B	A	B	A	A	A	B	B	H	A	A	B	A	B	B	A	B	B	B	A	B	B	B	B	B	B	H	A	A	B	A	A	A	B	A	H	B	B	B	A	B	A	A	B
S1_34567429	1	148.06004	B	B	A	N	A	B	A	A	A	B	B	B	A	A	B	A	B	B	A	B	B	B	A	B	B	B	B	B	B	B	A	A	B	A	A	A	B	A	B	B	B	B	A	B	A	A	B
S1_34605734	1	148.15	B	B	A	B	A	B	A	A	A	B	B	B	A	A	B	A	B	B	A	B	B	B	A	B	B	B	B	B	B	B	A	A	B	A	A	A	B	A	B	B	B	B	A	B	A	A	B
S1_34605759	1	148.15001	B	B	A	B	A	B	A	A	A	B	B	B	A	A	B	A	B	B	A	B	B	B	A	B	B	B	B	B	B	B	A	A	B	A	A	A	B	A	B	B	B	B	A	B	A	A	B
S1_34625386	1	148.19	B	B	A	B	A	B	A	A	A	B	B	B	A	A	B	A	B	B	A	B	B	B	A	B	B	B	B	B	B	B	A	A	B	A	A	A	B	A	B	B	B	B	A	B	A	A	B
S1_34636358	1	148.2	B	B	A	B	A	B	A	A	A	B	B	B	A	A	B	A	B	B	A	B	B	B	A	B	B	B	B	B	B	B	A	A	B	A	A	A	B	A	B	B	B	B	A	B	A	A	B
S1_34636764	1	148.20001	B	B	A	B	A	B	A	A	A	B	B	B	A	A	B	A	B	B	A	B	B	B	A	B	B	B	B	B	B	N	A	A	B	A	A	A	N	A	B	B	B	B	A	B	A	A	B
S1_34689256	1	148.3	B	B	A	B	A	B	A	A	A	B	B	B	A	A	B	A	B	B	A	B	B	B	A	B	B	B	B	B	B	B	A	A	B	A	A	A	B	A	B	B	B	B	A	B	A	A	B
S1_34693346	1	148.30001	B	B	A	B	A	B	A	A	A	B	B	B	A	A	B	A	B	B	A	B	B	B	A	B	B	B	B	B	B	B	A	N	B	A	A	A	B	A	B	B	B	B	A	B	A	A	B
S1_34788995	1	148.47	B	B	A	B	A	B	A	A	A	B	B	B	A	A	B	A	B	B	A	B	B	B	A	B	B	B	B	B	B	B	A	A	B	A	A	A	B	A	B	B	B	B	A	B	A	A	B
S1_34791407	1	148.47001	B	B	A	B	A	B	A	A	A	B	B	B	A	A	B	A	B	B	A	B	B	B	A	B	B	B	B	B	B	B	A	A	B	A	A	A	B	A	B	B	B	B	A	B	A	A	B
S1_34945493	1	149.6	B	B	A	B	A	B	A	A	A	B	B	B	A	A	B	A	B	B	A	B	B	B	A	A	B	B	B	B	B	B	A	A	B	A	A	A	N	A	B	B	B	B	A	B	A	A	B
S1_34945743	1	149.60001	B	B	A	B	A	B	A	A	A	B	B	B	A	A	B	A	B	B	A	B	B	B	A	A	B	B	B	B	B	B	A	A	B	A	A	A	B	A	B	B	B	B	A	B	A	A	B
S1_34945744	1	149.60002	B	B	A	B	A	B	A	A	A	B	B	B	A	A	B	A	B	B	A	B	B	B	A	A	B	B	B	B	B	B	A	A	B	A	A	A	B	A	B	B	B	B	A	B	A	A	B
S1_34945746	1	149.60003	B	B	A	B	A	B	A	A	A	B	B	B	A	A	B	A	B	B	A	B	B	B	A	A	B	B	B	B	B	B	A	A	B	A	A	A	B	A	B	B	B	B	A	B	A	A	B
S1_34969313	1	149.64	B	B	A	B	A	B	A	A	A	B	B	B	A	A	B	A	B	B	A	B	B	B	A	A	B	B	B	B	B	B	A	A	B	A	A	A	N	A	B	B	B	B	A	B	A	A	B
S1_35003038	1	149.69	B	B	A	B	A	B	A	A	A	B	B	B	A	A	B	A	B	B	A	B	B	B	A	A	B	B	B	B	B	B	A	A	B	A	A	A	B	A	B	B	B	B	A	B	A	A	B
S1_35004831	1	149.69001	B	B	A	B	A	B	A	A	A	B	B	B	A	A	B	A	B	B	A	B	B	B	A	A	B	B	B	B	B	N	A	A	B	A	A	A	N	A	B	B	B	B	A	B	A	A	B
S1_35010753	1	149.69002	B	B	A	B	A	B	A	A	A	B	B	B	A	A	B	A	B	B	A	B	B	B	A	A	B	B	B	B	B	B	A	A	B	A	A	A	B	A	B	B	B	B	A	B	A	A	B
S1_35010755	1	149.69003	B	B	A	B	A	B	A	A	A	B	B	B	A	A	B	A	B	B	A	B	B	B	A	A	B	B	B	B	B	B	A	A	B	A	A	A	B	A	B	B	B	B	A	B	A	A	B
S1_35062897	1	149.84	B	B	A	B	A	B	A	A	A	B	B	B	A	A	B	A	B	B	A	B	B	B	A	A	B	B	B	B	B	B	A	A	B	A	A	A	H	A	B	B	B	B	A	B	A	A	B
S1_35084830	1	149.91001	B	B	A	B	A	B	A	A	A	B	B	B	A	A	B	N	B	B	A	B	B	B	A	N	B	B	B	B	B	N	A	A	B	A	A	A	B	A	B	B	B	B	A	B	A	A	B
S1_35089207	1	149.94	B	B	A	B	A	B	A	A	A	B	B	B	A	A	B	A	B	B	A	B	B	B	A	A	B	B	B	B	B	B	A	N	B	A	A	A	B	A	B	B	B	B	A	B	A	A	B
S1_35135855	1	150.13	B	B	A	B	A	B	A	A	A	B	B	B	A	A	B	A	B	B	A	B	B	B	A	A	B	B	B	B	B	B	A	A	B	A	A	A	N	A	B	B	B	B	A	B	A	A	B
S1_35153871	1	150.34	B	B	A	B	A	B	A	A	A	B	B	B	A	A	B	A	B	B	A	B	B	B	A	A	B	B	B	B	B	B	A	A	B	A	A	A	B	A	B	B	B	B	A	B	A	A	B
S1_35159877	1	150.44	B	B	A	B	A	B	A	A	A	B	B	B	A	A	B	A	B	B	A	B	B	B	A	A	B	B	B	B	B	B	A	A	B	A	A	A	B	A	B	B	B	B	A	B	N	A	B
S1_35193116	1	150.78	B	B	A	B	A	B	A	A	A	B	B	B	A	A	B	A	B	B	A	B	B	B	A	A	B	B	B	B	B	B	A	A	B	A	A	A	B	A	B	B	B	B	A	B	A	A	B
S1_35193187	1	150.78001	B	B	A	B	A	B	A	A	A	B	B	B	A	A	B	A	B	B	A	B	B	B	A	A	B	B	B	B	B	B	A	A	B	A	A	A	B	A	B	B	B	B	A	B	A	A	B
S1_35193638	1	150.78002	B	B	A	B	A	B	A	A	A	B	B	B	A	A	B	A	B	B	A	B	B	B	A	A	B	B	B	B	B	B	A	A	B	A	A	A	N	A	B	B	B	B	A	B	A	A	B
S1_35200526	1	150.78003	B	B	A	B	A	B	A	A	A	B	B	B	A	A	B	A	B	B	A	B	B	B	A	A	B	B	B	B	B	B	A	A	B	A	A	A	B	A	B	B	B	B	A	B	A	A	B
S1_35227488	1	150.87	B	B	A	B	A	B	A	A	A	B	B	B	A	A	B	A	B	B	A	B	B	B	A	A	B	B	B	B	B	B	A	A	B	A	A	A	B	A	B	B	B	B	A	B	A	A	B
S1_35245421	1	150.92	B	B	A	B	A	B	A	A	A	B	B	B	A	A	B	A	B	B	A	B	B	B	A	A	B	B	B	B	B	B	A	A	B	A	A	A	B	A	B	B	B	B	A	B	A	A	B
S1_35312697	1	151.03	B	B	A	B	A	B	A	A	A	B	B	B	A	A	B	A	B	B	A	B	B	B	A	A	B	B	B	B	B	B	A	A	B	A	A	A	B	A	B	B	B	B	A	B	A	A	B
S1_35323075	1	151.03001	B	B	A	B	A	B	A	A	A	B	B	B	A	A	B	A	B	B	A	B	B	B	A	A	B	B	B	B	B	B	A	A	B	A	A	A	B	A	B	B	B	B	A	B	A	A	B
S1_35350155	1	151.06	B	B	A	B	A	B	A	A	A	B	B	B	A	A	B	A	B	B	A	B	B	B	A	A	B	B	B	B	B	B	A	A	B	A	A	A	B	A	B	B	B	B	A	B	A	A	B
S1_35399481	1	151.14	B	B	A	B	A	B	A	A	A	B	B	B	A	A	B	A	B	B	A	B	B	B	A	A	B	B	B	B	B	B	A	A	B	A	A	A	B	A	B	B	B	B	A	B	A	A	B
S1_35408113	1	151.14001	B	B	A	B	A	B	A	A	A	B	B	B	A	A	B	A	B	B	A	B	B	B	A	A	B	B	B	B	B	B	A	A	B	A	A	A	B	A	B	B	B	B	A	B	A	A	B
S1_35458443	1	151.14002	B	B	A	B	A	B	A	A	A	B	B	B	A	A	B	A	B	B	A	B	B	H	A	A	B	B	B	B	B	B	A	A	B	A	A	A	B	A	B	B	B	B	A	B	A	A	B
S1_35548077	1	153.06	B	B	A	B	A	B	A	A	A	B	B	B	A	A	B	A	B	B	A	B	B	B	A	A	B	B	B	B	B	B	A	A	B	A	A	A	B	A	B	B	B	B	A	B	A	A	B
S1_35620208	1	153.77	B	B	A	B	A	B	A	A	A	B	B	B	A	A	B	A	B	B	A	B	B	B	A	A	B	B	B	B	B	B	A	A	B	A	A	A	B	A	B	B	B	B	A	B	A	A	B
S1_35721797	1	154.22	B	B	A	B	A	B	A	A	A	B	B	B	A	A	B	A	B	B	A	B	B	B	A	A	B	B	B	B	B	B	A	A	B	A	A	A	B	A	B	B	B	B	A	B	A	A	B
S1_35725266	1	154.22001	B	B	A	B	A	B	A	A	A	B	B	B	A	A	N	A	B	B	A	B	B	B	A	A	B	B	B	B	B	N	A	A	B	A	A	A	B	A	B	B	B	B	A	B	A	A	B
S1_35742094	1	154.33	N	B	A	B	A	B	A	A	A	B	B	B	A	A	B	A	B	B	A	B	B	B	A	A	B	B	B	B	B	N	A	A	B	A	A	A	B	A	B	B	N	B	A	B	A	A	B
S1_35776217	1	154.36	B	B	A	B	A	B	A	A	A	B	B	B	A	A	B	A	B	B	A	B	B	B	A	A	B	B	B	B	B	B	A	A	B	A	A	A	B	A	B	B	B	B	A	B	A	A	B
S1_35781390	1	154.39	B	B	A	B	A	B	A	A	A	B	B	B	A	A	B	A	B	B	A	B	B	B	A	A	B	B	B	B	B	B	A	A	B	A	A	A	B	A	B	B	B	B	A	B	A	A	B
S1_35782185	1	154.39001	B	B	A	B	A	B	A	A	A	B	B	B	A	A	B	A	B	B	A	B	B	B	A	A	B	B	B	B	B	B	A	A	B	A	A	A	N	A	B	B	B	B	A	B	A	A	B
S1_35782198	1	154.39002	B	B	A	B	A	B	A	A	A	B	B	B	A	A	B	A	B	B	A	B	B	B	A	A	B	B	B	B	B	B	A	A	B	A	A	A	N	A	B	B	B	B	A	B	A	A	B
S1_35910006	1	154.58	B	B	A	B	A	B	A	A	A	B	B	B	A	A	B	A	B	B	A	B	B	B	A	A	B	B	B	B	B	B	A	A	B	A	A	A	B	A	B	B	B	B	A	B	A	A	B
S1_35987413	1	154.99	B	B	A	B	A	B	A	A	A	B	B	B	A	A	B	A	B	B	A	B	B	B	A	A	B	B	B	B	B	B	A	A	B	A	A	A	N	A	B	B	B	B	A	B	A	A	B
S1_36015493	1	155.1	B	B	A	B	A	B	A	A	A	B	B	B	A	A	B	A	B	B	A	B	B	B	A	A	B	B	B	B	B	B	A	A	B	A	A	A	N	A	B	B	B	B	A	B	A	A	B
S1_36044986	1	156.09	B	B	A	B	A	B	A	A	A	B	B	B	A	A	B	A	B	B	A	B	B	B	A	A	B	B	B	B	B	B	A	A	B	H	A	A	B	A	B	B	B	B	A	B	A	A	B
S1_36166940	1	156.57	B	B	A	N	A	B	A	A	A	B	B	B	A	A	B	A	B	B	A	B	B	B	A	A	B	B	B	B	B	B	A	A	B	A	A	N	B	A	B	B	B	B	A	B	A	A	B
S1_36178491	1	156.72	B	B	A	B	A	B	A	A	A	B	B	B	A	A	B	A	B	B	A	B	B	B	A	A	B	B	B	B	B	B	A	A	B	A	A	A	B	A	B	B	B	B	A	B	A	A	B
S1_36192241	1	156.87	B	B	A	B	A	B	A	A	A	B	B	B	A	A	B	A	B	B	A	B	B	B	A	A	B	B	B	B	B	B	A	A	B	A	A	A	N	A	B	B	B	B	A	B	A	A	B
S1_36231530	1	157.23	B	B	A	B	A	B	A	A	A	B	B	B	A	A	B	A	B	B	A	B	B	B	A	A	B	B	B	B	B	B	A	A	B	A	A	A	N	A	B	B	B	B	A	B	A	A	B
S1_36269469	1	157.52	B	B	A	B	A	B	A	A	A	B	B	B	A	A	B	A	B	B	A	B	B	B	A	A	B	N	B	B	B	B	A	N	B	A	A	A	N	A	B	B	B	B	A	N	A	A	B
S1_36307076	1	157.84	B	B	A	B	A	B	A	A	A	B	B	B	A	A	B	A	B	B	A	B	B	B	A	A	B	B	B	B	B	B	A	A	B	A	A	A	N	A	B	B	B	B	A	B	A	A	B
S1_36343148	1	158.32	B	B	A	B	A	B	A	A	A	B	B	B	A	A	B	A	B	N	A	B	B	B	A	A	B	B	B	B	B	B	A	A	B	A	A	A	A	A	B	B	B	B	A	B	A	A	B
S1_36447481	1	158.76	B	B	A	B	A	B	A	A	A	B	B	B	A	A	B	A	B	B	A	B	B	B	A	A	B	B	B	N	B	B	A	N	B	A	A	A	N	A	B	B	B	B	A	B	A	A	B
S1_36448885	1	158.76001	B	B	A	B	A	B	A	A	A	B	B	B	A	A	B	A	B	B	A	B	B	B	A	A	B	B	B	B	B	N	A	A	B	A	A	A	B	A	B	B	B	B	A	B	N	A	B
S1_36452091	1	158.76002	B	B	A	B	A	B	A	A	A	B	B	B	A	A	B	A	B	B	A	B	B	B	A	A	B	B	B	B	B	B	A	A	B	A	A	A	B	A	B	B	B	B	A	B	A	A	B
S1_36486745	1	158.77	B	B	A	B	A	B	A	A	A	B	B	B	A	A	B	A	B	B	A	B	B	B	A	A	B	B	B	B	B	N	A	A	B	A	A	A	N	A	B	B	B	B	A	N	A	A	B
S1_36536164	1	158.8	B	B	A	B	A	B	A	A	A	B	B	B	A	A	B	A	B	B	A	B	B	B	A	A	B	B	B	B	B	B	A	A	B	A	A	A	B	A	B	B	B	B	A	B	A	A	B
S1_36697025	1	158.88	B	B	A	B	A	B	A	A	A	B	B	B	A	A	B	A	B	B	A	B	B	B	A	A	B	B	B	B	B	B	A	A	B	A	A	A	N	A	B	B	B	B	A	B	A	A	B
S1_37023196	1	159.17	B	B	A	B	A	B	A	A	A	B	B	B	A	A	B	A	B	B	A	B	B	B	A	A	B	B	B	B	B	B	A	A	B	A	A	A	N	A	B	B	B	B	A	B	N	A	B
S1_37059906	1	159.39	B	B	A	B	A	B	A	A	A	B	B	B	A	A	B	A	B	B	A	B	B	B	A	A	B	B	B	B	B	B	A	A	B	A	A	A	N	A	B	B	B	B	A	B	A	A	B
S1_37107803	1	160.09	B	B	A	B	A	B	A	A	A	B	B	B	A	A	B	A	B	B	A	B	B	B	A	A	B	B	B	B	B	B	A	A	B	A	A	A	N	A	B	B	B	B	A	B	A	A	B
S1_37154608	1	160.58	B	B	A	B	A	B	A	A	A	B	B	B	A	A	B	A	B	B	A	B	B	B	A	A	B	B	B	B	B	B	A	A	B	A	A	A	N	A	B	B	B	B	A	B	A	A	B
S1_37175088	1	160.82	B	B	A	N	A	B	A	A	A	B	B	A	A	A	B	A	B	B	A	B	B	A	A	A	B	B	B	B	B	B	A	A	B	A	A	A	N	A	B	B	B	B	A	B	A	A	B
S1_37310074	1	162.05	B	B	A	B	A	B	A	A	A	B	B	A	A	A	B	A	B	B	A	B	B	A	A	A	B	B	B	B	B	B	A	A	B	A	A	A	N	A	B	B	B	B	A	B	A	A	B
S1_37368141	1	162.43	B	B	A	B	A	B	A	A	A	B	B	A	A	A	B	A	B	B	A	B	B	A	A	A	B	B	B	B	B	B	A	A	B	A	A	A	N	A	B	B	B	B	A	B	A	A	B
S1_37368170	1	162.43001	B	B	A	B	A	B	A	A	A	B	B	A	A	A	B	A	B	B	A	B	B	A	A	A	B	B	B	B	B	B	A	A	B	A	A	A	N	A	B	B	B	B	A	B	A	A	B
S1_37368177	1	162.43002	B	B	A	B	A	B	A	A	A	B	B	A	A	A	H	A	H	B	A	B	B	A	A	A	B	H	B	B	B	B	A	A	B	A	A	A	N	A	B	B	H	B	A	B	A	A	B
S1_37368297	1	162.43003	B	B	A	B	A	B	A	A	A	B	B	A	A	A	B	A	B	B	A	B	B	A	A	A	B	B	B	B	B	B	A	A	B	A	A	A	B	A	B	B	B	B	A	B	A	A	B
S1_37456560	1	163.21	B	B	A	B	A	B	A	A	A	B	B	A	A	A	B	A	B	B	A	B	B	A	A	A	B	B	B	B	B	B	A	A	B	A	A	A	B	A	B	B	B	B	A	B	A	A	B
S1_37464241	1	163.29	B	B	A	B	A	B	A	A	A	B	B	A	A	A	B	N	B	B	A	B	B	A	A	A	B	B	B	B	B	B	A	N	B	N	A	A	N	A	B	B	B	B	A	B	A	A	B
S1_37464242	1	163.29001	B	B	A	B	A	B	A	A	A	B	B	A	A	A	B	N	B	B	A	B	B	A	A	A	B	B	B	B	B	B	A	N	B	N	A	A	N	A	B	B	B	B	A	B	A	A	B
S1_37465083	1	163.29002	B	B	A	B	A	B	A	A	A	B	B	A	A	A	B	A	B	B	A	B	B	A	A	A	B	B	B	B	B	B	A	A	B	A	A	A	N	A	B	B	B	B	A	B	A	A	B
S1_37535840	1	163.57	B	B	A	B	A	B	A	A	A	B	B	A	A	A	B	A	B	B	A	B	B	A	A	A	B	B	B	B	B	B	A	A	B	A	A	A	N	A	B	B	B	B	A	B	A	A	B
S1_37543937	1	163.57001	B	B	A	B	A	B	A	A	A	B	B	A	A	A	B	A	B	B	A	B	B	A	A	A	B	B	B	B	B	B	A	A	B	A	A	A	N	A	B	B	B	B	A	B	A	A	B
S1_37653322	1	164.12	B	B	A	B	A	B	A	A	A	B	B	A	A	A	B	A	B	B	A	B	B	A	A	A	B	B	B	B	B	B	A	A	B	A	A	A	N	A	B	B	B	B	A	B	A	A	B
S1_37653358	1	164.12001	B	B	A	B	A	B	A	A	A	B	B	A	A	A	B	A	B	B	A	B	B	A	A	A	B	B	B	B	B	B	A	A	B	A	A	A	B	A	B	B	B	B	A	B	A	A	B
S1_37740707	1	164.28	B	B	A	B	A	B	A	A	A	B	B	A	A	A	B	A	B	B	A	B	B	A	A	A	B	B	B	B	B	B	A	A	B	A	A	A	B	A	B	B	B	B	A	B	A	A	B
S1_37789313	1	164.59	B	B	A	B	A	B	A	A	A	B	B	A	A	A	B	A	B	B	A	B	B	A	A	A	B	B	B	B	B	B	A	A	B	A	A	A	B	A	B	B	B	B	A	B	A	A	B
S1_37815986	1	164.67	B	B	A	B	A	B	A	A	A	B	B	A	A	A	B	A	B	B	A	B	B	A	A	A	B	B	B	B	B	B	A	A	B	A	A	A	B	A	B	B	B	A	A	B	A	A	B
S1_37824207	1	164.7	B	B	A	B	A	B	A	A	A	B	B	A	A	A	B	A	B	B	A	B	B	A	A	A	B	B	B	B	B	B	A	A	B	A	A	A	N	A	B	B	B	A	A	B	A	A	B
S1_37836480	1	164.74	B	B	A	B	A	B	A	A	A	B	B	A	A	A	B	N	B	B	A	B	B	A	A	A	B	B	B	B	B	B	A	A	B	A	A	A	N	A	B	B	B	A	A	B	A	A	B
S1_37836689	1	164.74001	B	B	A	H	A	B	A	A	A	B	B	A	A	A	B	A	B	B	A	B	B	A	A	A	B	B	B	B	B	B	A	A	B	A	A	A	B	A	B	B	B	A	A	B	A	A	B
S1_37885794	1	164.99	N	B	A	B	A	B	A	A	A	B	B	A	A	A	B	A	B	N	A	B	B	A	A	A	B	B	B	B	N	N	A	A	B	A	A	A	N	A	B	B	B	A	A	B	A	A	B
S1_37905960	1	165.1	B	B	A	B	A	B	A	A	A	B	B	A	A	A	B	N	B	B	A	B	B	A	A	A	B	B	B	B	B	B	A	A	B	A	A	A	N	A	B	B	B	A	A	B	A	A	B
S1_37958733	1	165.69	B	B	A	B	A	B	A	A	A	B	B	A	A	A	B	A	B	B	A	B	B	A	A	A	B	B	B	B	B	B	A	A	B	A	A	A	B	A	B	B	B	A	A	B	A	A	B
S1_37977548	1	165.70002	B	B	A	B	A	B	A	A	A	B	B	A	A	A	B	A	B	B	A	B	B	A	A	A	B	B	B	B	B	B	A	A	B	A	A	A	B	A	B	B	B	A	A	B	A	A	B
S1_37994984	1	165.78	B	B	A	B	A	B	A	A	A	B	B	A	A	A	B	A	B	B	A	B	B	A	A	A	B	B	B	B	B	B	A	A	B	A	A	A	B	A	B	B	B	A	A	B	A	A	B
S1_38013958	1	165.81	B	B	A	B	A	B	A	A	A	B	B	A	A	A	B	A	B	B	A	B	B	A	A	A	B	B	B	B	B	B	A	A	B	A	A	A	B	A	B	B	B	A	A	B	A	A	B
S1_38023984	1	165.85	B	B	A	B	A	B	A	A	A	B	B	A	A	A	B	A	B	B	A	B	B	A	A	A	B	B	B	B	B	B	A	A	B	A	A	A	B	A	B	B	B	A	A	B	A	A	B
S1_38024335	1	165.85001	B	B	A	B	A	B	A	A	A	B	B	A	A	A	B	A	B	B	A	B	B	A	A	A	B	B	B	B	B	N	A	A	B	A	A	A	N	A	B	B	B	A	A	B	N	A	B
S1_38038803	1	165.88	B	B	A	B	A	B	A	A	A	B	B	A	A	A	B	A	B	B	A	B	B	A	A	A	B	B	B	B	B	B	A	A	B	A	A	A	B	A	B	B	B	A	A	B	A	A	B
S1_38045113	1	165.9	B	B	A	B	A	B	A	A	A	B	B	A	A	A	B	A	N	B	A	B	B	N	A	N	B	B	B	B	B	B	A	A	B	A	A	A	B	A	B	B	B	A	A	B	A	A	B
S1_38079049	1	166.12	B	B	N	B	A	B	A	A	A	B	B	A	A	A	B	A	B	B	A	B	B	A	A	A	B	B	B	B	B	B	A	A	B	A	A	A	B	A	B	B	B	A	A	B	A	A	B
S1_38145183	1	166.74	B	B	A	B	A	B	A	A	A	B	B	A	A	A	B	A	B	B	A	B	B	A	A	A	B	B	B	B	B	H	A	A	B	H	A	A	B	A	B	B	B	A	A	B	B	A	B
S1_38148468	1	166.74001	B	B	A	B	A	B	A	A	A	B	B	A	A	A	B	A	B	B	A	B	B	A	A	A	B	B	B	B	B	B	A	A	B	A	A	A	N	A	B	B	B	A	A	B	B	A	B
S1_38151462	1	166.79	B	B	A	B	A	B	A	A	A	B	B	A	A	A	B	A	B	B	A	B	B	A	A	A	B	B	B	B	B	B	A	A	B	A	A	A	B	A	B	B	B	A	A	B	B	A	B
S1_38170457	1	166.86	B	B	A	B	A	B	A	A	A	B	B	A	A	A	B	A	B	B	A	B	B	A	A	A	B	B	B	B	B	B	A	A	B	A	A	A	B	A	B	B	B	A	A	B	B	A	B
S1_38177921	1	166.92	B	B	A	B	A	B	A	A	A	B	B	A	A	A	B	N	B	B	A	B	B	A	A	A	B	B	B	B	B	B	A	A	B	A	A	A	B	A	B	B	B	A	A	B	B	A	B
S1_38189838	1	166.92001	B	B	A	B	A	B	A	A	A	B	B	A	A	A	B	A	B	B	A	B	B	A	A	A	B	B	B	B	B	B	A	A	B	A	A	A	B	A	B	B	B	A	A	B	B	A	B
S1_38207165	1	167.1	B	B	A	B	A	B	A	A	A	B	B	A	A	A	B	A	B	B	A	B	B	A	A	A	B	B	B	B	B	B	A	A	B	A	A	A	B	A	B	B	B	A	A	B	B	A	B
S1_38207173	1	167.10001	B	B	A	B	A	B	A	A	A	B	B	A	A	A	B	A	B	B	A	B	B	A	A	A	B	B	B	B	B	B	A	A	B	A	A	A	B	A	B	B	B	A	A	B	B	A	B
S1_38239317	1	167.19	B	B	A	B	A	B	A	A	A	B	B	A	A	A	B	A	B	B	A	B	B	A	A	A	B	B	B	B	B	B	A	A	B	A	A	A	N	A	B	B	B	A	A	B	B	A	B
S1_38244911	1	167.19001	B	B	A	B	A	B	A	A	A	B	B	A	A	A	B	A	B	B	A	B	B	A	A	A	B	B	B	B	B	B	A	A	B	A	A	A	B	A	B	B	B	A	A	B	B	A	B
S1_38311316	1	167.44	B	B	A	N	A	B	A	A	A	B	B	A	A	A	B	A	B	B	A	B	B	A	A	A	B	B	B	B	B	B	A	N	B	A	A	A	N	A	B	B	B	A	A	B	N	A	B
S1_38362263	1	167.64	B	B	A	B	A	B	A	A	A	B	B	A	A	A	B	A	B	B	A	B	B	A	A	A	B	B	B	B	B	B	A	A	B	A	A	A	N	A	B	B	B	A	A	B	B	A	B
S1_38373455	1	167.64001	B	B	A	B	A	B	A	A	A	B	B	A	A	A	B	A	B	B	A	B	B	A	A	A	B	B	B	B	B	N	A	A	B	A	A	A	N	A	B	B	B	A	A	N	A	A	B
S1_38433096	1	167.95001	B	B	A	B	A	B	A	A	A	B	B	A	A	A	B	N	B	B	A	B	B	A	A	A	B	B	B	B	N	B	A	N	B	A	A	A	N	A	B	B	B	A	H	B	A	N	B
S1_38481437	1	168.28	B	B	A	A	A	B	A	A	A	B	B	A	A	A	B	A	B	B	A	B	B	A	A	A	B	B	B	B	B	N	A	A	B	A	A	A	N	A	B	B	B	A	A	B	A	A	A
S1_38573694	1	169.44	B	B	A	A	A	B	A	A	A	B	B	A	A	A	B	A	B	B	A	B	B	A	A	A	B	B	B	B	N	B	A	A	B	A	A	A	N	A	B	B	B	A	A	B	A	A	A
S1_38573695	1	169.44001	B	B	A	A	A	B	A	A	A	B	B	A	A	A	B	A	B	B	A	B	B	A	A	A	B	B	B	B	N	B	A	A	B	A	A	A	N	A	B	B	B	A	A	B	A	A	A
S1_38608785	1	169.79	B	B	A	A	A	B	A	A	A	B	B	A	A	A	B	N	B	A	A	B	B	A	A	A	B	B	B	B	B	B	A	A	B	A	A	A	N	A	B	B	B	A	A	B	A	A	A
S1_38611845	1	169.82	B	B	A	A	A	B	A	A	A	B	B	A	A	B	B	A	B	A	A	B	B	A	A	A	B	B	B	B	B	B	A	A	B	A	A	A	B	A	B	B	B	A	A	B	A	A	A
S1_38613195	1	169.82001	B	B	A	A	A	B	A	A	A	B	B	A	A	B	B	A	B	A	A	B	B	A	A	A	B	B	B	B	B	B	A	A	B	H	A	A	B	A	B	B	B	A	A	B	A	A	A
S1_38616786	1	169.82002	B	B	A	N	A	N	N	A	A	B	B	A	A	B	B	N	B	A	A	B	B	A	A	A	B	B	B	B	B	N	A	N	B	A	A	A	N	A	B	B	B	A	A	N	A	A	A
S1_38631916	1	170.07	B	B	A	A	A	B	A	A	A	B	B	A	A	B	B	A	B	A	A	B	B	A	A	A	B	B	B	B	B	B	A	A	B	A	A	A	B	A	B	B	B	A	A	B	A	A	A
S1_38636497	1	170.15	B	B	A	A	A	B	A	A	A	B	B	A	A	B	B	A	B	A	A	B	B	A	A	A	B	B	B	B	B	B	A	A	B	A	A	A	B	A	B	B	B	A	A	B	A	A	A
S1_38689680	1	170.51	B	B	A	A	A	B	A	A	A	B	B	A	A	B	B	A	B	A	A	B	B	A	A	A	B	B	B	B	B	B	A	A	B	A	A	A	B	A	B	B	B	A	A	B	A	A	A
S1_38689856	1	170.51001	B	B	A	A	A	B	A	A	A	B	B	A	A	B	B	A	B	A	A	B	B	A	A	A	B	B	B	B	B	B	A	A	B	A	A	A	N	A	B	B	B	A	A	B	A	A	A
S1_38710599	1	170.76	B	B	A	A	A	N	A	A	A	B	B	A	A	B	B	A	B	A	A	B	B	A	A	A	B	B	B	B	B	B	A	A	B	A	A	A	B	A	B	B	B	A	A	B	A	A	A
S1_38739239	1	171.24	B	B	A	A	A	B	A	A	A	B	B	A	A	B	B	A	B	A	A	B	B	A	A	A	B	B	B	B	B	B	A	A	B	A	A	A	N	A	B	B	B	A	A	B	A	A	A
S1_38739278	1	171.24001	B	B	A	A	A	B	A	A	A	B	B	A	A	B	B	A	B	A	A	B	B	A	A	A	B	B	B	B	B	B	A	A	B	A	A	A	N	A	B	B	B	A	A	B	A	A	A
S1_38812329	1	171.87	B	B	A	A	A	B	A	A	A	B	B	A	A	B	B	A	B	A	A	B	B	A	A	A	B	B	A	B	A	B	A	A	H	A	A	A	B	A	B	B	B	A	A	B	A	A	A
S1_38812330	1	171.87001	B	B	A	A	A	B	A	A	A	B	B	A	A	B	B	A	B	A	A	B	B	A	A	A	B	B	A	B	A	B	A	A	H	A	A	A	B	A	B	B	B	A	A	B	A	A	A
S1_38840601	1	171.94	B	B	A	A	A	B	A	A	A	B	B	A	A	B	B	A	B	A	A	B	B	A	A	A	B	B	A	B	A	B	A	A	B	A	A	A	N	A	B	B	B	A	A	B	N	A	A
S1_38843193	1	171.94001	B	B	A	A	A	B	A	A	A	B	B	A	A	B	B	A	B	A	A	B	B	A	A	A	B	B	A	B	A	B	A	A	B	A	A	A	B	A	B	B	B	A	A	B	A	A	A
S1_38845902	1	172.61	B	B	A	A	A	B	A	A	A	B	B	A	A	B	B	A	B	A	A	B	B	A	A	A	B	B	A	B	A	N	A	A	B	A	A	A	N	A	B	B	B	A	A	B	A	A	A
S1_38845911	1	172.61001	B	B	A	A	A	B	A	A	A	B	B	A	A	B	B	A	B	A	A	B	B	A	A	A	B	B	A	B	A	N	A	A	B	A	A	A	N	A	B	B	B	A	A	B	A	A	A
S1_38845912	1	172.61002	B	B	A	A	A	B	A	A	A	B	B	A	A	B	B	A	B	A	A	B	B	A	A	A	B	B	A	B	A	N	A	A	B	A	A	A	N	A	B	B	B	A	A	B	A	A	A
S1_38845959	1	172.61003	B	B	A	A	A	B	A	A	A	B	B	A	A	B	B	A	B	A	A	B	B	A	A	A	B	B	A	B	A	B	A	A	B	A	A	A	B	A	B	B	B	A	A	B	A	A	A
S1_38905034	1	172.89	B	B	A	A	A	B	A	A	A	B	B	A	A	B	B	A	B	A	A	B	B	A	A	A	B	B	A	B	A	B	A	A	B	A	A	A	A	A	A	B	B	A	A	B	A	A	A
S1_38916854	1	173.09	B	B	A	A	A	B	A	A	A	B	B	A	A	B	B	A	B	A	A	B	B	A	A	A	B	B	A	B	A	B	A	A	B	A	A	A	A	A	A	B	B	A	A	B	A	A	A
S1_38934455	1	173.13	B	B	A	A	A	B	A	A	A	B	B	A	A	B	B	A	B	A	A	B	B	A	A	A	B	B	A	B	A	B	A	A	B	A	A	A	A	A	A	B	B	A	A	B	A	A	A
S1_38934682	1	173.13001	B	B	A	A	A	B	A	A	A	B	B	A	A	B	B	A	B	A	A	B	B	A	A	A	B	B	A	B	A	B	A	A	B	A	A	A	N	A	A	B	B	A	A	B	A	A	A
S1_38946468	1	173.6	B	B	A	A	A	B	A	A	A	B	B	A	A	B	B	N	B	A	A	B	B	A	A	A	B	B	A	B	A	B	N	A	B	A	A	A	N	A	A	B	B	A	A	B	A	A	A
S1_38946469	1	173.60001	B	B	A	A	A	B	A	A	A	B	B	A	A	B	B	N	B	A	A	B	B	A	A	A	B	B	A	B	A	B	N	A	B	A	A	A	N	A	A	B	B	A	A	B	A	A	A
S1_38954054	1	173.60002	B	B	A	A	A	B	A	A	A	B	B	A	A	B	B	A	B	A	A	B	B	A	A	A	B	B	A	B	A	N	A	A	B	A	A	A	N	A	A	B	B	A	A	B	A	A	A
S1_38959852	1	173.60003	B	B	A	A	A	B	A	A	A	B	B	A	A	B	B	A	B	A	A	B	B	A	A	A	B	B	A	B	A	B	A	A	B	A	A	A	A	A	A	B	B	A	A	B	A	A	A
S1_38966018	1	173.60004	B	B	A	A	A	B	A	A	A	B	B	A	A	B	B	H	B	A	A	B	B	A	A	A	B	B	A	B	A	B	A	A	B	A	A	A	N	A	A	B	B	A	A	B	A	A	A
S1_39017883	1	174.22	B	B	A	A	A	B	A	A	A	B	B	A	A	B	B	A	B	A	A	B	B	A	A	A	B	B	A	B	A	N	A	A	B	A	A	A	N	A	A	B	B	A	A	N	A	A	A
S1_39027726	1	174.26	B	B	A	A	A	B	A	A	A	B	B	A	A	A	B	A	B	A	A	B	B	A	A	A	B	B	A	B	A	B	A	A	B	A	A	A	A	A	A	B	B	A	A	B	A	A	A
S1_39047148	1	174.26001	B	B	A	A	A	B	A	A	A	B	B	A	A	A	B	A	B	A	A	B	B	A	A	A	B	B	A	B	A	B	A	A	B	A	A	A	N	A	A	B	B	A	A	B	A	A	A
S1_39047306	1	174.26002	B	B	A	A	A	B	A	A	A	B	B	A	A	A	B	A	B	A	A	B	B	A	A	A	B	B	A	B	A	B	A	A	B	A	A	A	A	A	A	B	B	A	A	B	A	A	A
S1_39164498	1	175.92	H	B	A	A	A	B	A	A	A	B	B	A	A	A	B	A	B	A	A	B	B	A	A	A	B	B	A	B	A	B	A	A	B	A	A	A	A	A	A	B	B	A	A	B	A	A	A
S1_39178955	1	175.92001	H	B	A	A	A	B	A	A	A	B	B	A	A	A	B	A	B	A	A	B	B	A	A	A	B	B	A	B	A	B	A	A	B	A	A	A	A	A	A	B	B	A	A	B	A	A	A
S1_39183993	1	175.92002	H	B	A	A	A	B	A	A	A	B	B	A	A	A	B	A	B	A	A	B	B	A	A	A	B	B	A	B	A	B	A	A	B	A	A	H	A	A	A	B	B	A	A	B	A	A	A
S1_39254110	1	176.79	H	B	A	A	A	B	A	A	A	B	B	A	A	A	B	A	B	A	A	B	B	A	A	A	B	B	A	B	A	B	A	A	B	A	A	A	N	A	A	B	B	A	A	B	A	A	A
S1_39283375	1	177.24	B	H	A	A	A	B	A	A	A	B	B	A	A	A	B	A	H	A	A	B	H	A	A	A	H	H	A	B	A	H	A	A	H	A	A	A	A	A	A	H	H	A	A	B	A	A	A
S1_39289988	1	177.24001	H	B	A	A	A	B	A	A	A	B	B	A	A	A	B	A	B	A	A	B	B	A	A	A	B	B	A	B	A	B	A	A	B	A	A	A	A	A	A	B	B	A	A	B	A	A	A
S1_39394856	1	178.01	H	B	A	A	A	B	A	A	A	B	B	A	A	A	B	A	B	A	A	B	B	A	B	A	B	B	A	B	A	B	A	A	B	A	A	A	N	A	A	B	B	A	A	B	A	A	A
S1_39394998	1	178.18	H	B	A	A	A	B	A	A	A	B	B	A	A	A	B	A	B	A	A	B	B	A	B	A	B	B	A	B	A	B	A	A	B	A	A	A	A	A	A	B	B	A	A	B	A	A	A
S1_39475197	1	178.2	H	B	A	A	A	B	A	A	A	B	B	A	A	A	B	A	B	A	A	B	B	A	B	A	B	B	A	B	A	N	A	A	B	A	A	A	A	A	A	B	B	A	A	B	A	A	A
S1_39475251	1	178.20001	H	B	A	A	A	B	A	A	A	B	B	A	A	A	B	A	B	A	A	B	B	A	B	A	B	B	A	B	A	N	A	A	B	A	A	A	A	A	A	B	B	A	A	B	A	A	A
S1_39553119	1	178.8	H	B	A	A	A	B	A	A	A	B	N	A	A	A	B	A	B	A	A	B	B	A	B	A	B	A	A	B	A	A	A	A	B	A	A	A	N	A	A	B	H	A	A	B	A	A	A
S1_39569609	1	178.82	H	B	A	A	A	B	A	A	A	B	B	A	A	A	B	A	B	A	A	B	B	A	B	A	B	A	A	B	A	B	A	A	B	A	A	A	A	A	A	B	B	A	A	B	A	A	A
S1_39580556	1	178.84	H	B	A	A	A	B	A	A	A	B	B	A	A	A	B	A	B	A	A	B	B	A	B	A	B	A	A	B	A	B	A	N	B	A	A	A	N	A	A	B	B	A	A	B	A	A	A
S1_39580878	1	178.85	H	B	A	A	A	B	A	A	A	B	B	A	A	A	B	A	B	A	A	B	B	A	B	A	B	A	A	B	A	B	A	A	B	A	A	A	A	A	A	B	B	A	A	B	A	A	A
S1_39580905	1	178.85001	H	B	A	N	A	B	A	A	A	B	B	A	A	A	B	A	B	A	A	B	B	A	B	A	B	A	A	B	A	B	A	A	B	A	A	A	A	A	A	B	B	A	A	B	A	A	A
S1_39596699	1	178.86	H	B	A	A	A	B	A	A	A	B	B	A	A	A	B	N	B	A	A	B	B	A	B	A	B	A	A	B	A	B	A	A	B	A	A	A	A	A	A	B	B	A	A	B	A	A	A
S1_39596713	1	178.86001	H	B	A	A	A	B	A	A	A	B	B	A	A	A	B	N	B	A	A	B	B	A	B	A	B	A	A	B	A	B	A	A	B	A	A	A	A	A	A	B	B	A	A	B	A	A	A
S1_39637701	1	178.93	H	B	A	A	A	B	A	A	A	B	B	A	A	A	B	A	B	A	A	B	B	A	B	A	B	A	A	B	A	B	A	A	B	A	A	A	N	A	A	B	B	A	A	B	A	A	A
S1_39638765	1	178.93001	H	B	A	A	A	B	A	A	A	B	B	A	A	A	B	A	B	A	A	B	B	A	B	A	B	A	A	B	A	B	A	A	B	A	A	A	A	A	A	B	B	A	A	B	A	A	A
S1_39781249	1	180.07	H	B	A	A	A	B	A	A	A	B	B	A	N	A	B	A	B	A	A	B	B	A	B	A	B	A	A	B	A	B	A	N	B	A	A	H	A	A	A	B	B	A	A	B	A	A	A
S1_39799820	1	180.18	H	B	A	A	A	B	A	A	A	B	B	A	A	A	B	A	B	A	A	B	B	A	B	A	B	A	H	B	B	B	A	A	A	A	A	A	A	A	A	B	B	A	A	B	A	A	A
S1_39828117	1	180.61	H	B	A	A	A	B	A	A	A	B	B	A	A	A	B	A	B	A	A	B	B	A	B	A	B	A	H	B	B	B	A	A	A	A	A	A	A	A	A	B	B	A	A	B	A	A	A
S1_39831573	1	180.61001	H	B	A	A	A	B	A	A	A	B	B	A	A	A	B	A	B	A	A	B	B	A	B	A	B	A	H	B	B	B	A	A	A	A	A	A	A	A	A	B	B	A	A	H	A	A	A
S1_39838841	1	180.7	H	B	A	N	A	B	A	A	A	B	B	A	A	A	B	A	B	A	A	B	B	A	B	A	B	A	H	B	B	N	A	A	A	A	A	A	N	A	A	B	B	A	A	B	A	A	A
S1_39861418	1	180.86	H	B	A	A	A	B	A	A	A	B	B	A	A	A	B	A	B	A	A	B	B	A	B	H	B	A	H	B	B	B	A	A	A	A	A	A	A	A	A	B	B	A	A	B	A	A	A
S1_39861419	1	180.86001	H	B	A	A	A	B	A	A	A	B	B	A	A	A	B	A	B	A	A	B	B	A	B	H	B	A	H	B	B	B	A	A	A	A	A	A	A	A	A	B	B	A	A	B	A	A	A
S1_39861420	1	180.86002	H	B	A	A	A	B	A	A	A	B	B	A	A	A	B	A	B	A	A	B	B	A	B	H	B	A	H	B	B	B	A	A	A	A	A	A	A	A	A	B	B	A	A	B	A	A	A
S1_39875738	1	181.01	H	B	A	A	A	B	A	A	A	B	B	A	A	A	B	N	B	A	A	B	B	A	B	H	B	A	H	B	B	N	A	A	A	A	A	A	N	A	A	B	B	A	A	B	A	A	A
S1_39875933	1	181.01001	H	B	A	A	A	B	A	A	A	N	B	A	A	A	B	N	B	A	A	B	B	A	B	H	B	N	A	B	B	N	A	A	A	A	A	A	A	A	A	B	B	A	A	B	A	A	A
S1_39902281	1	181.36	H	B	A	A	A	B	A	A	A	B	B	A	A	A	B	A	B	A	A	B	B	A	B	H	B	A	H	B	B	B	A	A	A	A	A	A	N	A	A	B	B	A	A	B	A	A	A
S1_39913497	1	181.42	H	B	A	A	A	B	A	A	A	B	B	A	A	A	B	A	B	A	A	B	A	A	B	H	B	A	H	B	B	H	A	A	A	A	A	A	A	A	A	B	B	A	A	B	A	A	A
S1_39920005	1	181.42001	H	B	A	A	A	B	A	A	A	B	B	A	A	A	B	A	B	A	A	B	A	A	B	H	B	A	H	B	B	B	A	A	A	A	A	A	A	A	A	B	B	A	A	B	A	A	A
S1_39920084	1	181.42002	H	B	A	A	A	B	A	A	A	B	B	A	A	A	B	N	B	A	A	B	A	A	B	H	B	A	H	B	B	B	A	A	A	A	A	A	A	A	A	B	B	A	A	B	A	A	A
S1_40013502	1	181.94	H	B	A	A	A	B	A	A	A	B	B	A	A	A	B	A	B	A	A	B	A	A	B	H	B	A	H	B	B	B	A	A	A	A	A	A	A	A	A	B	B	A	A	B	A	A	A
S1_43079711	1	203.85	A	A	B	B	B	A	A	A	B	A	A	A	A	A	B	A	H	A	A	A	A	A	A	A	A	A	A	B	A	A	A	A	A	A	A	B	N	A	A	A	A	A	A	A	A	A	A
S2_73567	2	0.33	B	B	B	B	A	A	A	B	B	A	B	A	A	B	A	A	A	A	B	B	A	A	A	A	A	A	B	B	B	B	B	A	B	A	B	A	A	B	A	B	A	B	B	A	H	B	B
S2_114911	2	0.54	B	B	B	B	A	A	A	B	B	A	B	A	A	B	A	A	A	A	B	B	A	A	A	A	A	A	B	B	B	B	B	A	B	A	B	A	A	B	A	B	A	B	B	A	H	B	B
S2_115012	2	0.54001	B	B	B	B	A	A	A	B	B	A	B	A	A	B	A	A	A	A	B	B	A	A	A	A	A	A	B	B	B	B	B	A	B	A	B	A	A	B	A	B	A	B	B	A	H	B	B
S2_116549	2	0.54002	B	B	B	B	A	A	A	B	B	A	B	A	A	B	A	A	A	A	B	B	A	A	A	A	A	A	B	B	B	B	B	A	B	A	B	A	A	B	A	B	A	B	B	A	H	B	B
S2_116559	2	0.54003	B	B	B	B	A	A	A	B	B	A	B	A	A	B	A	A	A	A	B	B	A	A	A	A	A	A	B	B	B	B	B	A	B	A	B	A	A	B	A	B	A	B	B	A	H	B	B
S2_266000	2	0.98	B	B	B	B	A	A	A	B	B	A	B	A	A	B	A	A	A	A	B	B	A	A	A	A	A	A	B	B	B	B	B	A	B	A	B	A	A	B	A	B	A	B	B	A	H	B	B
S2_287867	2	0.98001	B	B	B	B	A	A	A	B	B	A	B	A	A	B	A	A	A	A	B	B	A	A	A	A	A	A	B	B	B	B	B	A	B	A	B	A	A	B	A	B	A	B	B	A	H	B	B
S2_411068	2	1.41	B	B	B	B	A	A	A	B	B	A	B	A	A	B	A	A	A	A	A	B	A	A	A	A	A	A	B	B	B	B	B	A	B	A	B	A	N	B	A	B	A	B	B	A	A	B	B
S2_411095	2	1.41001	B	B	B	B	A	A	A	B	B	A	B	A	A	B	A	A	A	A	A	B	A	A	A	A	A	A	B	B	B	B	B	A	B	A	B	A	N	B	A	B	A	B	B	A	A	B	B
S2_418093	2	1.44	B	B	B	B	A	A	A	B	B	A	B	A	A	B	A	A	A	A	A	B	A	A	A	A	A	A	B	B	B	B	B	A	B	A	B	A	A	B	A	B	A	B	B	A	H	B	B
S2_449799	2	1.65	B	B	B	B	A	A	A	B	B	A	B	A	A	B	A	A	A	A	A	B	A	A	A	A	A	A	B	B	B	H	B	A	B	A	B	A	A	B	A	B	A	B	B	A	H	B	B
S2_457753	2	1.73	B	B	B	B	A	A	A	B	B	A	B	A	A	B	A	N	A	A	A	B	A	A	A	A	A	A	B	B	B	B	B	A	B	A	B	A	N	B	A	B	A	B	B	A	H	B	B
S2_457806	2	1.73001	B	B	B	B	A	A	A	B	B	A	B	A	A	B	A	A	A	A	A	B	A	A	A	A	A	A	B	B	B	B	B	A	B	A	B	A	N	B	A	B	A	B	B	A	H	B	B
S2_468693	2	1.77	B	B	B	B	A	A	N	B	B	A	B	A	A	B	A	A	A	A	A	B	A	A	A	A	A	A	B	B	B	N	N	A	B	A	B	A	N	B	A	B	A	B	B	A	H	B	B
S2_491868	2	1.92	B	B	B	B	A	A	A	B	B	A	B	A	A	B	A	A	A	A	A	B	A	A	A	A	A	A	B	B	B	B	B	A	B	A	B	A	A	B	A	B	A	B	B	A	H	B	B
S2_537634	2	2.21	B	B	B	B	A	A	A	B	B	A	B	A	A	B	A	A	A	A	A	B	A	A	A	A	A	A	B	B	B	B	B	A	B	A	B	A	A	B	A	B	A	B	B	A	H	B	B
S2_589345	2	2.54	B	B	B	B	A	A	A	B	B	A	B	A	A	B	A	A	A	A	A	B	A	A	A	A	A	A	B	B	B	B	B	N	B	A	B	A	N	B	A	B	A	B	B	N	H	B	B
S2_639262	2	2.79	B	B	B	N	A	A	N	B	B	A	B	A	A	B	A	H	A	N	A	B	A	A	A	A	A	A	B	B	B	B	B	A	B	A	B	A	N	B	A	B	A	B	B	N	A	B	B
S2_647676	2	2.79001	B	B	B	B	A	A	A	B	B	A	B	A	A	B	A	A	A	A	A	B	A	A	A	A	A	A	B	B	B	B	B	A	B	A	B	A	A	B	A	B	A	B	B	A	H	B	B
S2_668975	2	2.93	B	B	B	B	A	A	A	B	B	A	B	A	A	B	A	A	A	A	A	B	A	A	A	A	A	A	B	B	B	N	B	A	B	A	B	A	A	B	A	B	A	B	B	A	A	B	B
S2_759211	2	3.4	B	B	B	B	A	A	A	B	B	A	B	A	A	B	A	A	A	A	A	B	A	A	A	A	A	A	B	B	B	B	B	A	B	A	B	A	N	B	A	B	A	B	B	A	N	B	B
S2_878231	2	3.58	B	B	B	B	H	A	A	B	B	A	B	A	A	B	A	A	A	A	A	B	A	A	A	A	A	A	B	B	B	B	B	A	B	A	B	A	A	B	A	B	A	B	B	A	B	B	B
S2_944795	2	3.67	B	B	B	B	B	N	A	B	B	A	B	A	N	B	N	A	N	N	A	B	A	H	A	N	A	A	B	B	B	B	B	N	B	A	B	N	N	B	A	B	A	B	B	B	B	B	B
S2_944813	2	3.67001	B	B	B	B	B	N	A	B	B	A	B	A	N	B	N	A	N	N	A	B	A	H	A	N	A	A	B	B	B	B	B	N	B	A	B	N	N	B	A	B	A	B	B	B	B	B	B
S2_989128	2	4.04	B	B	B	B	H	A	A	B	B	A	B	A	A	B	A	A	A	A	A	B	A	A	A	A	A	A	B	B	B	B	B	A	B	A	B	A	A	B	A	B	A	B	B	B	B	B	B
S2_1036415	2	4.35	B	B	B	N	H	A	A	B	B	A	B	A	A	B	A	N	A	A	A	B	N	A	A	A	A	A	B	B	B	B	N	A	B	A	B	A	N	B	A	B	A	B	B	B	B	B	B
S2_1046709	2	4.59	B	B	B	B	H	A	A	B	B	A	B	A	A	B	A	A	A	A	A	B	A	A	A	A	A	A	B	B	B	B	B	A	B	A	B	A	A	B	A	B	A	B	B	B	B	B	B
S2_1049672	2	4.59001	B	B	B	B	H	A	A	B	B	A	B	A	A	B	A	A	A	A	A	B	A	A	A	A	A	A	B	B	B	B	B	A	B	A	B	A	A	B	A	B	A	B	B	B	B	B	B
S2_1075403	2	4.81	B	B	B	B	H	A	A	B	B	A	B	A	A	B	A	N	A	A	A	B	A	A	A	A	A	A	B	B	B	B	B	A	B	A	B	A	N	B	A	B	A	B	B	B	B	B	B
S2_1075565	2	4.81001	B	B	B	B	H	A	A	B	B	A	B	A	A	B	A	A	A	A	A	B	A	H	A	A	A	A	B	B	B	B	B	A	B	A	B	A	N	B	A	B	A	B	B	B	N	B	B
S2_1081044	2	4.95	B	B	B	B	A	A	A	B	B	A	B	A	A	B	A	N	A	A	A	B	A	A	A	A	A	A	B	B	B	B	B	A	B	A	B	A	N	B	A	B	A	B	B	N	B	B	B
S2_1081046	2	4.95001	B	B	B	B	A	A	A	B	B	A	B	A	A	B	A	N	A	A	A	B	A	A	A	A	A	A	B	B	B	B	B	A	B	A	B	A	N	B	A	B	A	B	B	N	B	B	B
S2_1108044	2	5.12001	B	B	B	B	H	A	A	B	B	A	B	A	A	B	A	A	A	A	A	B	A	A	A	A	A	A	B	B	B	B	B	A	B	A	B	A	A	B	A	B	A	B	B	B	B	B	B
S2_1108147	2	5.12002	B	B	B	B	H	A	A	B	B	A	B	A	A	B	A	A	A	A	A	N	A	A	A	A	A	N	B	B	B	B	B	A	B	A	B	A	A	N	A	B	A	B	B	B	B	B	B
S2_1262939	2	6.75	B	B	B	B	H	A	A	B	B	A	B	A	A	B	A	A	A	B	A	B	A	A	A	A	A	A	B	B	B	B	B	A	B	A	B	A	A	A	A	B	A	B	B	B	B	B	B
S2_1395032	2	8.19	B	B	B	B	H	A	A	B	B	A	B	A	A	B	A	A	A	B	A	B	A	A	A	A	B	A	B	B	B	B	B	A	B	A	B	A	A	A	A	B	A	B	B	B	B	B	B
S2_1402703	2	8.19001	B	B	B	B	H	A	A	B	B	A	B	A	A	B	A	A	A	B	A	B	A	A	A	A	B	A	B	B	B	B	B	A	B	A	B	A	A	A	A	B	A	B	B	B	B	B	B
S2_1483696	2	9.08	B	B	B	B	H	A	A	B	B	A	B	A	A	B	A	A	A	B	A	B	A	A	A	A	B	A	B	B	B	B	B	A	B	A	B	A	A	A	A	B	A	B	B	B	B	B	B
S2_1550353	2	9.78	B	B	B	B	H	A	A	B	B	A	B	A	A	B	A	A	A	B	A	B	A	A	A	A	B	A	B	B	B	B	B	A	B	A	B	A	N	A	A	B	A	B	B	B	B	B	B
S2_2007502	2	14.54	B	B	B	H	H	A	A	A	B	A	B	A	A	B	A	A	B	B	A	B	B	A	B	A	B	A	B	N	B	A	B	A	B	A	B	A	N	A	A	B	A	B	B	B	A	B	B
S2_2007504	2	14.54001	B	B	B	H	H	A	A	A	B	A	B	A	A	B	A	A	B	B	A	B	B	A	B	A	B	A	B	B	B	A	B	A	B	A	B	A	N	A	A	B	A	B	B	B	A	B	B
S2_2007505	2	14.54002	B	B	B	H	H	A	A	A	B	A	B	A	A	B	A	A	B	B	A	B	B	A	B	A	B	A	B	B	B	A	B	A	B	A	B	A	N	A	A	B	A	B	B	B	A	B	B
S2_2007507	2	14.54003	B	B	B	H	H	A	A	A	B	A	B	A	A	B	A	A	B	B	A	B	B	A	B	A	B	A	B	B	B	A	B	A	B	A	B	A	N	A	A	B	A	B	B	B	A	B	B
S2_2007510	2	14.54004	B	B	B	H	H	A	A	A	B	A	B	A	A	B	A	A	B	B	A	B	B	A	B	A	B	A	B	B	B	A	B	A	B	A	B	A	N	A	A	B	A	B	B	B	A	B	B
S2_2180755	2	15.69	B	B	B	B	H	A	A	A	B	A	B	A	A	B	A	A	B	B	A	B	B	A	B	A	B	A	B	B	B	A	B	A	B	A	B	A	A	A	A	B	A	B	B	B	A	B	B
S2_2218261	2	15.74	B	B	B	B	H	A	A	A	B	A	B	A	A	B	A	A	B	B	A	B	B	A	B	A	B	A	B	B	B	A	B	A	B	A	B	A	N	A	A	B	A	B	B	B	A	B	B
S2_2218262	2	15.74001	B	B	B	B	H	A	A	A	B	A	B	A	A	B	A	A	B	B	A	B	B	A	B	A	B	A	B	B	B	A	B	A	B	A	B	A	N	A	A	B	A	B	B	B	A	B	B
S2_2218304	2	15.74002	B	B	B	B	H	A	A	A	B	A	B	A	A	B	A	A	B	B	A	B	B	A	B	A	B	A	B	B	B	A	B	A	B	A	B	A	A	A	A	B	A	B	B	B	A	B	B
S2_2372437	2	16.05	A	B	B	B	H	A	A	A	B	A	B	A	A	B	A	A	B	B	A	B	B	A	B	A	B	H	B	B	B	A	B	A	B	A	B	A	A	A	A	B	A	H	B	B	A	B	B
S2_2485001	2	16.05001	A	B	B	B	H	A	A	A	B	A	B	A	A	B	A	A	B	B	A	B	B	A	B	A	B	A	B	B	B	A	B	A	B	A	B	A	A	A	A	B	A	B	B	B	A	B	B
S2_2513701	2	16.08	A	B	B	B	H	A	A	A	B	A	B	A	A	B	A	A	B	B	A	B	B	A	B	A	B	A	B	B	B	A	B	A	B	A	B	A	A	A	A	B	A	B	B	B	A	B	B
S2_2521164	2	16.08001	A	B	B	B	H	A	A	A	B	A	B	A	A	B	A	A	B	B	A	B	B	A	B	A	B	A	B	B	B	A	B	A	B	A	B	A	N	A	A	B	A	B	B	B	A	B	B
S2_2659803	2	16.72	A	B	B	B	H	A	A	A	B	A	B	A	A	B	A	A	B	B	A	B	B	A	B	N	B	A	B	B	B	N	B	A	B	A	B	A	N	A	A	B	A	B	B	N	A	B	B
S2_2659847	2	16.72001	A	B	B	B	H	A	A	A	B	A	B	A	A	B	A	A	B	B	A	B	B	A	B	A	B	A	B	B	B	A	B	A	B	A	B	A	N	A	A	B	A	B	B	B	A	B	B
S2_2668676	2	16.84	A	B	B	B	H	A	A	A	B	A	B	A	A	B	A	A	B	B	A	B	B	A	B	A	B	A	B	B	B	A	B	A	B	A	B	A	N	A	A	B	A	B	B	B	A	B	B
S2_2668692	2	16.84001	A	B	B	B	H	A	A	A	B	A	B	A	A	B	A	A	B	B	A	B	B	A	B	A	B	A	B	B	B	A	B	A	B	A	B	A	N	A	A	B	A	B	B	B	A	B	B
S2_2868650	2	18.31	A	B	B	B	H	A	A	A	B	A	B	A	A	B	A	A	B	B	A	B	B	H	B	A	B	A	B	B	B	N	B	A	B	A	B	A	A	A	A	B	A	B	B	B	A	A	B
S2_2905206	2	18.54	A	B	B	B	H	A	A	A	B	A	B	A	A	B	A	A	B	B	A	B	B	A	B	A	B	A	B	B	B	A	B	A	B	A	B	A	A	A	A	B	A	B	B	B	A	A	B
S2_2905224	2	18.54001	A	B	B	B	H	A	A	A	B	A	B	A	A	B	A	A	B	B	A	B	B	A	B	A	B	A	B	B	B	A	B	A	B	A	B	A	A	A	A	B	A	B	B	B	A	A	B
S2_2911467	2	18.54002	N	B	B	B	H	A	A	A	B	A	B	A	A	B	A	N	B	B	N	B	B	A	B	A	B	A	B	B	B	N	B	N	B	H	B	H	N	A	A	B	A	B	B	B	A	A	B
S2_3093450	2	19.79	A	B	B	B	B	A	A	A	B	A	B	A	A	B	A	N	B	B	A	B	B	A	B	A	B	N	B	B	B	A	B	A	B	A	B	A	N	A	A	B	A	B	B	B	A	A	B
S2_3094879	2	19.79001	A	B	B	B	H	A	A	A	B	A	B	A	A	B	A	A	B	H	A	B	B	A	B	A	B	A	B	B	B	N	B	A	B	A	B	A	N	A	A	B	A	B	B	B	A	A	B
S2_3094885	2	19.79002	A	B	B	B	H	A	A	A	B	A	B	A	A	B	A	A	B	H	A	B	B	A	B	A	B	A	B	B	B	N	B	A	B	A	B	A	N	A	A	B	A	B	B	B	A	A	B
S2_3094906	2	19.79003	A	B	B	B	H	A	A	A	B	A	B	A	A	B	A	A	B	H	A	B	B	A	B	A	B	A	B	B	B	N	B	A	B	A	B	A	N	A	A	B	A	B	B	B	A	A	B
S2_3094912	2	19.79004	A	B	B	B	H	A	A	A	B	A	B	A	A	B	A	A	B	H	A	B	B	A	B	A	B	A	B	B	B	N	B	A	B	A	B	A	N	A	A	B	A	B	B	B	A	A	B
S2_3094954	2	19.79005	A	B	B	B	H	A	A	A	B	A	B	A	A	B	A	A	B	B	A	B	B	A	B	A	B	A	B	B	B	A	B	A	B	A	B	A	A	A	A	B	A	B	B	B	A	A	B
S2_3094982	2	19.79006	A	B	B	B	H	A	A	A	B	A	B	A	A	B	A	A	B	B	A	B	B	A	B	A	B	A	B	B	B	A	B	A	B	A	B	A	A	A	A	B	A	B	B	B	A	A	B
S2_3113586	2	19.86	A	B	B	B	H	A	A	A	B	A	B	A	A	B	A	A	B	B	A	B	B	A	B	A	B	A	B	B	B	A	B	A	B	A	B	A	A	A	A	B	A	B	B	B	A	A	B
S2_3114092	2	19.86001	A	B	B	B	H	A	A	A	B	A	B	A	A	B	A	A	B	B	A	B	B	A	B	A	B	A	B	B	B	A	B	A	B	A	B	A	N	A	A	B	A	B	B	B	A	A	B
S2_3129747	2	20.03	A	B	B	N	H	A	A	A	B	A	B	A	A	B	A	A	B	B	A	B	B	B	B	A	B	A	B	B	B	A	B	N	B	A	B	A	A	A	A	B	A	B	B	B	A	A	B
S2_3158481	2	20.2	A	B	B	B	H	A	A	A	B	A	B	A	A	B	A	A	B	B	A	B	B	A	B	A	B	A	B	B	B	A	B	A	B	A	B	A	N	A	A	B	A	B	B	B	A	A	B
S2_3193838	2	20.42	A	B	B	B	H	A	A	A	B	A	B	A	A	B	A	A	B	B	A	B	B	A	B	A	B	A	B	B	B	A	B	A	B	A	B	A	A	A	A	B	A	B	B	N	A	A	B
S2_3195671	2	20.42001	A	B	B	B	H	A	A	A	B	A	B	A	A	B	A	A	B	B	A	B	B	A	B	A	B	A	B	B	B	A	B	A	B	A	B	A	H	A	A	B	A	B	B	B	A	A	B
S2_3197946	2	20.42002	A	B	B	B	H	A	A	A	B	A	B	A	A	B	A	A	B	B	A	B	B	A	B	A	B	A	B	B	B	A	B	A	B	A	B	A	A	A	A	B	A	B	B	B	A	A	B
S2_3222571	2	20.59	A	B	B	B	H	A	A	A	B	A	B	A	A	B	A	A	B	B	A	B	B	A	B	A	B	A	B	B	B	A	B	A	B	A	B	A	A	A	A	B	A	B	B	B	A	A	B
S2_3255339	2	20.84	A	B	B	B	H	A	A	A	B	A	B	A	A	B	A	A	B	B	A	B	B	A	B	A	B	A	B	B	B	A	B	A	B	A	B	A	A	A	A	B	A	B	B	B	A	A	B
S2_3263428	2	20.86	A	B	B	B	H	A	A	A	B	A	B	A	A	B	A	A	B	B	A	B	B	A	B	A	B	A	B	B	B	A	B	A	B	A	B	A	N	A	A	B	A	B	B	B	A	A	B
S2_3265079	2	20.89	A	B	B	B	H	A	A	A	B	A	B	A	A	B	A	A	B	B	A	B	B	A	B	A	B	A	B	B	B	A	B	N	B	A	B	A	N	A	A	B	A	B	B	B	A	A	B
S2_3312730	2	21.21	A	B	B	B	H	A	A	A	B	A	B	A	A	B	A	A	B	B	A	B	B	A	B	A	B	A	B	B	B	A	B	A	B	A	B	A	N	A	A	B	A	B	B	B	A	A	B
S2_3338656	2	21.36	A	B	B	B	H	A	A	A	B	A	B	A	A	B	A	A	B	B	A	B	B	A	B	A	B	A	B	B	B	A	B	A	B	A	B	A	A	A	A	B	A	B	B	B	A	A	B
S2_3359739	2	21.67	A	B	B	B	H	A	A	A	B	A	B	A	A	B	A	A	B	B	A	B	B	A	B	A	B	A	B	B	B	A	B	A	B	A	B	A	A	A	A	B	A	B	B	B	A	A	B
S2_3360745	2	21.67001	A	B	B	B	H	A	A	A	B	A	B	A	A	B	A	A	B	B	A	B	B	A	B	A	B	A	B	B	B	A	B	A	B	A	B	A	A	A	A	B	A	B	B	B	A	A	B
S2_3362370	2	21.67002	A	B	B	B	H	A	A	A	B	A	B	A	A	B	A	A	B	B	A	B	B	A	B	A	B	A	B	B	B	A	B	A	B	A	B	A	A	A	A	B	A	B	B	B	A	A	B
S2_3370268	2	21.73	A	B	B	B	H	A	A	A	B	A	B	A	A	B	A	A	B	B	A	B	B	A	B	A	B	A	B	B	B	A	B	A	B	A	B	A	A	A	A	B	A	B	B	B	A	A	B
S2_3456319	2	22.99	A	B	B	B	H	A	A	A	B	A	B	A	A	B	A	A	B	B	A	B	B	A	B	A	B	A	B	B	N	N	B	A	B	A	B	A	N	A	A	B	A	B	B	N	A	A	B
S2_3479943	2	23.34	A	B	B	B	H	A	A	A	B	A	B	A	A	B	A	A	B	B	A	B	B	A	B	A	B	A	B	B	B	A	B	A	B	A	B	A	N	A	A	B	A	B	B	B	A	A	B
S2_3485058	2	23.41	A	B	B	B	H	A	A	A	B	A	B	A	A	B	A	A	B	B	A	B	B	A	B	A	B	A	B	B	B	A	B	A	B	A	B	A	N	A	A	B	A	B	B	B	A	A	B
S2_3485945	2	23.41001	A	B	B	B	H	A	A	A	B	A	B	A	A	B	A	A	B	B	A	B	B	A	B	A	B	A	B	B	B	A	B	A	B	A	B	A	N	A	A	B	A	B	B	B	A	A	B
S2_3495761	2	23.46	A	B	B	B	A	A	A	A	B	A	B	A	A	B	A	A	B	B	A	B	B	A	B	A	B	A	B	B	B	A	B	A	B	A	B	A	A	A	A	B	A	B	B	B	A	A	B
S2_3572635	2	24.66	A	B	B	B	H	A	A	A	B	A	B	A	A	B	A	A	B	B	A	B	B	A	B	H	B	A	B	B	B	A	B	A	B	A	B	A	A	A	A	B	A	B	B	B	A	A	B
S2_3572677	2	24.66001	A	B	B	B	H	A	A	A	B	A	B	A	A	B	A	A	B	B	A	B	B	A	B	A	B	A	B	B	B	A	B	A	B	A	B	A	N	A	A	B	A	B	B	B	A	A	B
S2_3611153	2	25.18	A	B	B	B	H	A	A	A	B	A	B	A	A	B	A	A	B	B	A	B	B	A	B	A	B	A	B	B	B	A	B	A	H	A	B	A	A	A	A	B	A	B	B	B	A	A	B
S2_3675772	2	26.02	A	B	B	B	H	A	A	A	B	A	H	A	A	B	A	A	B	B	A	B	B	A	B	A	B	A	B	B	B	A	B	A	H	A	B	H	A	A	A	B	A	B	B	B	A	A	B
S2_3681860	2	26.28	A	B	B	B	H	A	A	A	B	A	B	A	A	B	A	A	B	B	A	B	B	A	B	A	B	A	B	B	B	A	B	A	H	A	B	A	A	A	A	B	A	B	B	B	A	A	B
S2_3745886	2	27.14	A	B	B	B	H	A	A	N	B	A	B	A	N	B	A	A	B	N	A	B	B	A	B	A	B	A	B	B	B	A	B	A	H	A	B	A	A	A	A	B	A	B	B	B	N	A	B
S2_3854717	2	28.62	A	B	B	B	H	A	A	A	B	A	B	A	A	B	A	A	B	B	A	B	B	A	B	H	B	A	B	B	B	A	B	A	H	A	B	A	A	A	A	B	A	B	B	B	A	A	B
S2_3874805	2	28.8	A	B	B	B	H	A	A	A	B	A	B	A	A	B	A	A	B	B	A	B	B	A	B	A	B	A	B	B	B	A	B	A	H	A	B	A	A	A	A	B	A	B	B	B	A	A	B
S2_3897314	2	28.81	A	B	B	B	H	A	A	A	B	A	B	A	A	B	A	A	B	B	A	B	B	A	B	A	B	A	B	B	B	A	B	A	H	A	B	A	A	A	A	B	A	B	B	B	A	A	B
S2_4009532	2	30.05	A	B	B	B	H	A	A	A	B	A	B	A	A	B	A	A	B	B	A	B	B	A	B	A	B	A	B	B	B	A	B	A	H	N	B	A	A	A	A	B	A	B	B	B	A	N	B
S2_4026219	2	30.19	A	B	B	B	H	N	A	A	B	N	B	A	A	B	A	A	B	B	A	N	B	N	B	A	B	A	B	B	B	N	N	A	B	A	B	A	A	A	A	B	A	B	B	B	A	A	B
S2_4036502	2	30.33	A	B	B	N	H	A	A	A	B	A	B	A	A	B	A	A	B	B	A	B	B	A	B	A	B	A	B	B	B	N	B	A	B	A	B	A	N	A	A	B	A	B	B	B	A	A	B
S2_4041906	2	30.33001	A	B	B	B	H	A	A	A	B	A	B	A	A	B	A	A	B	B	A	B	B	A	B	A	B	A	B	B	B	A	B	A	H	A	B	A	H	A	A	B	A	B	B	B	A	A	B
S2_4053732	2	30.64	A	B	B	B	H	A	A	A	B	A	B	A	A	B	A	A	B	B	A	B	B	N	B	A	B	A	B	B	B	A	B	A	A	A	B	A	A	A	A	B	A	B	B	B	A	A	B
S2_4053733	2	30.64001	A	B	B	B	H	A	A	A	B	A	B	A	A	B	A	A	B	B	A	B	B	N	B	A	B	A	B	B	B	A	B	A	A	A	B	A	A	A	A	B	A	B	B	B	A	A	B
S2_4234638	2	33.36	A	B	B	B	A	A	A	A	B	A	B	A	A	B	A	A	B	B	A	B	B	A	B	A	B	B	B	B	B	A	B	A	H	A	B	A	A	A	A	B	A	B	B	B	A	A	B
S2_4236153	2	33.36001	A	B	B	B	A	A	A	A	B	A	B	A	A	B	A	A	B	B	A	B	B	A	B	A	B	B	B	B	B	A	B	A	H	A	B	A	A	A	A	B	A	B	B	B	A	A	B
S2_4236181	2	33.36002	A	B	B	B	A	A	A	A	B	A	B	A	A	B	A	A	B	B	A	B	B	A	B	A	B	B	B	B	B	A	B	A	H	A	B	A	A	A	A	B	A	B	B	B	A	A	B
S2_4250626	2	33.4	A	B	B	B	A	A	A	A	B	A	B	A	A	B	A	A	B	B	A	B	B	A	B	A	B	B	B	B	B	A	B	A	H	A	B	A	A	A	A	B	A	B	B	B	A	A	B
S2_4250666	2	33.40001	A	B	B	B	A	A	A	A	B	A	B	A	A	B	A	A	B	B	A	B	B	A	B	A	B	B	B	B	B	A	B	A	H	A	B	A	A	A	A	B	A	B	B	B	A	A	B
S2_4250745	2	33.40002	A	B	B	B	A	A	A	A	B	A	B	A	A	B	A	A	B	B	A	B	B	A	B	A	B	B	B	B	B	A	B	A	H	A	B	A	A	A	A	B	A	B	B	B	A	A	B
S2_4287432	2	33.52	A	B	B	B	A	A	A	A	B	A	B	A	A	B	A	A	A	B	A	B	B	A	B	A	B	B	B	B	B	A	B	A	H	A	B	A	N	A	A	B	A	B	B	B	A	A	B
S2_4352586	2	33.82	A	B	B	B	A	H	A	A	A	A	B	A	A	B	A	A	A	B	A	B	B	A	B	A	B	B	B	B	B	A	B	A	H	A	B	A	A	A	A	B	A	B	B	B	A	A	B
S2_4362253	2	33.85	A	B	B	B	A	H	A	A	A	A	B	A	A	B	A	A	A	B	A	B	B	A	B	A	B	B	B	B	B	A	B	A	H	A	B	A	N	A	H	B	A	B	B	B	A	A	B
S2_4414734	2	34.05	A	B	B	B	A	H	A	A	A	A	B	A	A	B	A	A	A	B	A	B	B	A	B	A	B	B	B	B	B	A	B	A	H	A	B	A	N	A	H	B	A	B	B	B	N	A	B
S2_4423540	2	34.06	A	B	B	B	A	H	A	A	A	A	B	A	A	B	A	N	A	B	A	B	B	A	B	A	B	B	B	B	B	A	B	A	H	A	B	A	N	A	H	B	A	B	B	B	A	A	B
S2_4426459	2	34.06001	A	B	B	B	A	A	A	A	A	A	B	A	A	B	A	A	A	B	A	B	B	A	B	A	B	B	B	B	B	N	N	A	H	A	B	A	A	A	H	B	A	B	B	B	N	A	B
S2_4439976	2	34.1	A	B	B	B	A	H	A	A	A	A	B	A	A	B	A	A	A	B	A	B	B	A	B	A	B	B	B	B	B	A	B	A	H	A	B	A	A	A	H	B	A	B	B	B	A	A	B
S2_4440055	2	34.10001	A	B	B	B	A	H	A	A	A	A	B	A	A	B	A	A	A	B	A	B	B	A	B	A	B	B	B	B	B	A	B	A	H	A	B	A	A	A	H	B	A	B	B	B	A	A	B
S2_4440066	2	34.10002	A	B	B	B	A	H	A	A	A	A	B	A	A	B	A	A	A	B	A	B	B	A	B	A	B	B	B	B	B	A	B	A	H	A	B	A	A	A	H	B	A	B	B	B	A	A	B
S2_4526682	2	34.26	A	B	B	B	A	H	A	A	A	A	B	A	A	B	A	A	A	B	A	B	B	A	B	A	B	B	B	B	B	A	B	A	H	A	B	A	A	A	H	B	A	B	B	B	A	A	B
S2_4539000	2	34.27	A	B	B	B	A	H	A	A	A	A	B	A	A	B	A	A	A	B	A	B	B	A	B	A	B	B	B	B	B	A	B	A	H	A	B	A	A	A	H	B	A	B	B	B	A	A	B
S2_4553565	2	34.42	A	B	B	B	A	H	A	A	A	A	B	A	A	B	A	A	A	B	A	B	B	A	B	A	B	B	B	B	B	A	B	A	H	A	B	A	A	A	H	B	A	B	B	B	A	A	B
S2_4711157	2	36.39	H	B	B	N	A	B	A	A	A	A	B	A	A	B	A	N	A	B	A	B	B	A	B	A	B	B	B	B	B	N	B	A	B	A	B	A	N	A	H	B	A	B	B	B	A	A	B
S2_4769326	2	37	H	B	B	B	A	H	A	A	A	A	B	A	A	B	A	A	A	B	A	B	B	A	B	A	B	B	B	B	B	A	B	A	B	A	B	A	A	A	H	B	A	B	B	B	A	A	B
S2_4793166	2	37.26	H	B	B	B	A	N	N	A	A	A	B	A	A	B	A	N	A	B	A	B	B	A	B	N	B	B	B	B	B	A	B	A	B	H	B	A	N	A	B	B	A	B	B	B	A	A	B
S2_4807776	2	37.36	H	B	B	B	A	H	A	A	A	A	B	A	A	B	A	A	A	B	A	B	B	A	B	A	B	B	B	B	B	A	B	A	B	A	B	A	A	A	H	B	A	B	B	B	A	A	B
S2_4810314	2	37.37	H	B	B	B	N	H	A	A	A	A	N	A	A	B	A	A	A	B	A	N	B	A	B	A	B	B	B	B	B	N	B	A	B	A	B	A	A	A	A	N	N	B	B	B	A	A	B
S2_4816917	2	37.46	H	B	B	B	A	H	A	A	A	A	B	A	A	B	A	A	A	B	A	B	B	A	B	A	B	B	B	B	B	A	B	A	B	A	B	A	A	A	H	B	A	B	B	B	A	A	B
S2_4816932	2	37.46001	H	B	B	B	A	H	A	A	A	A	B	A	A	B	A	A	A	B	A	B	B	A	B	A	B	B	B	B	B	A	B	A	B	A	B	A	A	A	H	B	A	B	B	B	A	A	B
S2_4831761	2	37.5	H	B	B	B	A	H	A	A	A	A	B	A	A	B	A	A	A	B	A	B	B	A	B	A	B	B	B	B	B	A	B	A	B	A	B	A	N	A	H	B	A	B	B	B	A	A	B
S2_4862895	2	37.92	H	B	B	B	A	A	A	A	A	A	B	A	A	B	A	A	A	B	A	B	B	A	B	A	B	B	B	B	B	N	B	A	B	A	B	A	N	A	H	B	A	B	B	B	A	A	B
S2_4865521	2	37.92001	H	B	B	B	A	B	A	A	A	A	B	A	A	B	A	N	A	B	A	B	B	A	B	A	B	B	B	B	B	A	B	A	B	A	B	A	N	A	H	B	A	B	B	B	N	A	B
S2_4959098	2	38.94	H	B	B	B	A	H	A	A	A	A	B	A	A	B	A	A	A	B	A	B	B	A	B	A	B	B	B	B	B	N	B	A	B	A	B	A	N	A	H	B	A	B	B	B	A	A	B
S2_4965819	2	39.04	A	B	B	B	A	H	A	A	A	A	B	A	A	B	A	N	A	B	A	B	B	A	B	A	B	B	B	B	B	A	B	A	B	A	B	A	A	A	H	B	A	B	B	B	N	A	B
S2_5029303	2	39.74	H	B	B	B	A	H	A	A	A	A	B	A	A	B	A	N	A	B	A	B	B	A	B	A	B	B	B	B	B	A	B	A	B	A	B	A	N	A	H	B	A	B	B	B	A	A	B
S2_5060914	2	40.11	B	B	B	B	A	H	A	A	A	A	B	A	A	B	A	A	A	B	A	B	B	A	B	A	B	B	B	B	B	N	B	A	B	A	B	A	N	A	H	B	A	B	B	B	A	A	B
S2_5164029	2	40.6	H	B	B	B	A	H	A	A	A	A	B	A	A	B	A	A	A	B	A	B	B	A	B	A	B	B	B	B	B	A	B	A	B	A	B	A	A	A	H	B	A	B	B	B	A	A	B
S2_5180480	2	41.07	H	B	B	B	A	H	A	A	A	A	B	A	A	B	A	A	A	B	A	B	B	A	B	A	B	B	B	B	B	A	B	A	B	A	B	A	N	A	H	B	A	B	B	B	A	A	B
S2_5194939	2	41.27	H	B	B	B	A	H	A	A	A	A	B	A	A	B	A	A	A	B	A	B	B	A	B	A	B	B	B	B	B	A	B	A	B	B	B	A	A	A	H	B	A	B	B	B	A	A	B
S2_5231188	2	41.42	H	B	B	B	A	B	A	A	A	A	B	A	A	B	A	A	A	B	A	B	B	A	B	A	B	B	B	B	B	A	B	A	B	B	B	A	A	A	A	B	A	B	B	B	A	A	B
S2_5281537	2	41.47	A	B	B	B	A	H	A	A	A	A	B	A	A	B	A	N	A	B	A	B	B	A	B	A	B	B	B	B	B	A	H	A	B	B	B	A	N	A	H	B	A	B	B	B	A	A	B
S2_5320174	2	41.53	H	B	B	B	A	A	A	A	A	A	B	A	A	B	A	A	A	B	A	B	B	A	B	A	B	B	B	B	B	A	B	A	B	B	B	A	N	A	H	B	A	B	B	B	A	A	B
S2_5320221	2	41.53001	H	B	B	B	A	H	A	A	A	A	B	A	A	B	A	A	A	B	A	B	B	A	B	A	B	B	B	B	B	A	B	A	B	B	B	A	N	A	H	B	A	B	B	B	A	A	B
S2_5364882	2	41.58	H	B	B	B	A	H	A	A	A	A	B	A	A	B	A	A	A	B	A	B	B	A	B	A	B	B	B	B	B	A	B	A	B	B	B	A	N	A	H	B	A	B	B	B	A	A	B
S2_5425842	2	41.65	H	B	B	B	A	B	A	A	A	A	B	A	A	B	A	A	A	B	A	B	B	A	B	A	B	B	B	B	B	A	B	A	B	B	B	A	N	A	H	B	A	B	B	B	A	A	B
S2_5426050	2	41.65001	H	B	B	B	A	H	A	A	A	A	B	A	A	B	A	A	A	B	A	B	B	A	B	A	B	B	B	B	B	A	B	A	B	B	B	A	A	A	H	B	A	B	B	B	A	A	B
S2_5466966	2	41.99	H	B	B	B	A	H	A	A	A	A	B	A	A	B	A	A	A	B	A	B	B	A	B	A	B	B	B	B	B	A	B	A	B	B	B	A	A	A	H	B	A	B	B	B	A	A	B
S2_5504182	2	41.99002	H	B	B	B	A	A	A	A	A	A	B	A	A	B	A	A	A	B	A	B	B	A	B	A	B	B	B	B	B	A	B	A	B	B	B	A	N	A	H	B	A	B	B	B	A	A	B
S2_5507909	2	41.99003	H	B	B	B	A	H	A	A	A	A	B	A	A	B	A	A	A	B	A	B	B	A	B	A	B	B	B	B	B	A	B	A	B	B	B	A	A	A	H	B	A	B	B	B	A	A	B
S2_5547941	2	43.37	N	B	B	B	A	B	A	A	A	A	B	A	A	B	A	A	A	B	A	B	B	A	B	A	B	N	B	B	B	A	B	A	B	B	B	A	A	A	H	B	A	B	B	B	A	A	B
S2_5551843	2	43.37001	H	B	B	B	A	B	A	A	A	A	B	A	A	B	A	A	A	B	A	B	B	A	B	A	B	B	B	B	B	A	B	A	B	B	B	A	N	A	H	B	A	B	B	B	A	A	B
S2_5555018	2	43.37002	H	B	B	B	A	B	A	A	A	A	B	A	A	B	A	A	A	B	A	B	B	A	B	A	B	B	B	B	B	A	B	A	B	B	B	A	N	A	H	B	A	B	B	B	A	A	B
S2_5555020	2	43.37003	H	B	B	B	A	B	A	A	A	A	B	A	A	B	A	A	A	B	A	B	B	A	B	A	B	B	B	B	B	A	B	A	B	B	B	A	N	A	H	B	A	B	B	B	A	A	B
S2_5555175	2	43.37004	H	B	B	B	A	B	A	A	A	A	B	A	A	B	A	A	A	B	A	B	B	A	B	A	B	B	B	B	B	A	B	A	B	B	B	A	A	A	H	B	A	B	B	B	A	A	B
S2_5555930	2	43.37005	H	B	B	B	A	B	A	A	A	A	B	A	A	B	A	A	A	B	A	B	B	A	B	A	B	B	B	B	B	A	B	A	B	B	B	A	N	A	H	B	A	B	B	B	A	A	B
S2_5561613	2	43.37006	B	B	B	B	A	B	A	A	A	A	B	A	A	B	A	N	A	B	A	B	B	A	B	A	B	B	B	B	B	A	B	A	B	B	B	A	N	A	B	B	A	B	B	B	A	A	B
S2_5566578	2	43.37007	H	B	B	B	A	B	A	A	A	A	B	A	A	B	A	A	A	B	A	B	B	A	B	A	B	B	B	B	B	A	B	A	B	H	B	A	A	A	H	B	A	B	B	B	A	A	B
S2_5566967	2	43.37008	H	B	B	B	A	B	A	A	A	A	B	A	A	B	A	A	A	B	A	B	B	A	B	A	B	B	B	B	B	A	B	A	B	B	B	A	A	A	H	B	A	B	B	B	A	A	B
S2_5593475	2	43.42	H	B	B	B	A	B	A	A	A	A	B	A	A	B	A	A	A	B	A	B	B	A	B	A	B	B	B	B	B	A	B	A	B	B	B	A	N	A	H	B	A	B	B	B	A	A	B
S2_5619491	2	43.48	H	B	B	B	A	B	A	A	A	A	B	A	A	B	A	N	A	B	B	B	B	A	B	A	B	B	B	B	B	A	B	A	B	B	B	A	N	A	H	B	A	B	B	B	A	A	B
S2_5630653	2	43.5	B	B	B	B	A	N	A	A	A	A	B	A	A	B	A	A	A	B	N	B	B	A	B	A	B	B	B	B	B	N	B	N	B	B	B	A	N	A	H	B	A	B	B	B	N	A	B
S2_5642757	2	43.54	H	B	B	B	A	B	A	A	A	A	B	A	A	B	A	A	A	B	A	B	B	A	B	A	B	B	B	B	B	A	B	A	B	B	B	A	N	A	H	B	A	B	B	N	A	A	B
S2_5688849	2	44.05	H	B	B	B	A	B	A	B	A	A	B	A	A	B	A	A	A	B	A	B	B	A	B	A	B	B	B	B	B	A	B	A	B	B	B	A	N	A	H	B	A	B	B	B	A	A	B
S2_5689478	2	44.05001	H	B	B	B	A	B	A	B	A	A	B	A	A	B	A	A	A	B	A	B	B	A	B	A	B	B	B	B	B	A	B	A	B	B	B	A	A	A	H	B	A	B	B	B	A	A	B
S2_5737044	2	44.43	H	B	B	B	A	B	A	B	A	A	B	A	A	B	A	A	B	B	A	B	B	A	B	A	B	B	B	B	B	A	B	A	B	B	B	A	A	A	H	B	A	B	B	B	A	A	B
S2_5737082	2	44.43001	H	B	B	B	A	B	A	B	A	A	B	A	A	B	A	A	B	B	A	B	B	A	B	A	B	B	B	B	B	A	B	A	B	B	B	A	A	A	H	B	A	B	B	B	A	A	B
S2_5756058	2	44.43002	H	B	B	B	A	B	A	B	A	A	B	A	A	B	A	A	B	B	A	B	B	A	B	A	B	B	B	B	B	A	B	A	B	B	B	A	N	A	H	B	A	B	B	B	A	A	B
S2_5776628	2	44.43003	A	B	B	B	A	B	A	B	A	A	B	A	A	B	A	A	B	B	A	B	B	A	B	A	B	B	B	B	B	N	B	N	B	H	B	A	N	A	H	B	A	B	B	N	A	A	B
S2_5797909	2	44.6	H	B	B	B	A	B	A	B	A	A	B	A	A	B	A	A	B	B	A	B	B	A	B	A	B	B	B	B	B	A	B	A	B	B	B	A	A	A	H	B	A	B	B	B	H	A	B
S2_5800279	2	44.60001	H	B	B	B	A	B	A	B	A	A	B	A	A	B	A	A	B	B	A	B	B	A	B	A	B	B	B	B	B	A	B	A	B	B	B	A	A	A	H	B	A	B	B	B	A	A	B
S2_5818896	2	44.60002	H	B	B	B	A	B	A	B	A	A	B	A	A	B	A	A	B	B	A	B	B	A	B	A	B	B	B	B	B	A	B	A	B	B	B	A	A	A	H	B	A	B	B	B	A	A	B
S2_5831684	2	44.64	H	B	B	B	A	B	A	B	A	A	B	A	A	B	A	A	B	B	A	B	B	A	B	A	B	B	B	B	B	A	B	A	B	B	B	A	A	A	H	B	A	B	B	B	A	A	B
S2_5852214	2	44.7	H	B	B	B	A	B	A	B	A	A	B	A	A	B	A	A	B	B	A	B	B	A	B	A	B	B	B	B	B	N	B	A	B	B	B	A	N	A	H	B	A	B	B	B	A	A	B
S2_5918895	2	45.88	H	B	B	B	A	B	A	B	A	A	B	A	A	B	A	A	B	B	A	B	B	A	A	A	B	B	B	B	B	A	B	A	B	B	B	A	B	A	H	B	A	B	B	B	A	A	B
S2_5935753	2	45.89	A	B	B	B	A	B	A	B	A	A	B	A	A	B	A	A	B	B	A	B	B	A	A	A	B	B	B	B	B	A	B	A	B	B	B	A	B	A	H	B	A	B	B	B	A	A	B
S2_5935790	2	45.89001	A	B	B	B	A	B	A	B	A	A	B	A	A	B	A	A	B	B	A	B	B	A	A	A	B	B	B	B	B	A	B	A	B	B	B	A	B	A	H	B	A	B	B	B	A	A	B
S2_5942760	2	45.93	A	B	B	B	A	B	A	B	A	A	B	A	A	B	A	A	B	B	A	B	B	A	A	A	B	B	B	B	B	A	B	A	B	B	B	A	B	A	H	B	A	B	B	B	A	A	B
S2_6178421	2	46.66	A	B	B	B	A	B	A	B	A	A	B	A	A	B	A	A	B	B	A	B	B	A	A	A	B	B	B	B	B	A	B	A	B	B	A	A	B	A	H	B	A	B	B	B	A	A	B
S2_6246858	2	46.74	A	B	B	B	A	B	A	B	A	A	B	A	A	B	A	A	B	B	A	B	B	A	A	A	B	B	B	B	B	A	B	A	B	B	A	A	B	A	H	B	A	B	B	B	A	A	B
S2_6375428	2	46.92	A	B	B	B	A	B	A	B	A	A	B	A	A	B	A	A	B	B	A	B	B	A	A	A	B	B	B	B	B	A	B	A	B	B	A	A	B	A	H	B	A	B	B	B	A	A	B
S2_6391165	2	46.93	A	B	B	B	A	B	A	B	A	A	B	A	A	B	A	A	B	B	A	B	B	A	A	A	B	B	B	B	B	A	B	A	B	B	A	A	B	A	H	B	A	B	B	B	A	A	B
S2_6559541	2	48.01	A	B	B	B	A	B	A	B	A	A	B	A	A	B	A	A	B	B	A	B	B	A	A	A	B	B	B	B	B	A	B	A	B	B	A	A	N	A	H	B	A	B	B	B	A	A	B
S2_6559546	2	48.01001	A	B	B	B	A	B	A	B	A	A	B	A	A	B	A	A	B	B	A	B	B	A	A	A	B	B	B	B	B	A	B	A	B	B	A	A	N	A	H	B	A	B	B	B	A	A	B
S2_6559608	2	48.01002	A	B	B	B	A	B	A	B	A	A	B	A	A	B	A	A	B	B	A	B	B	A	A	A	B	B	B	B	B	A	B	A	B	B	A	A	N	A	H	B	A	B	B	B	A	A	B
S2_6559658	2	48.01003	A	B	B	B	A	B	A	B	A	A	B	A	A	B	A	A	B	B	A	B	B	A	A	A	B	B	B	B	B	A	B	A	B	B	A	A	N	A	H	B	A	B	B	B	A	A	B
S2_6559664	2	48.01004	A	B	B	B	A	B	A	B	A	A	B	A	A	B	A	A	B	B	A	B	B	A	A	A	B	B	B	B	B	A	B	A	B	B	A	A	N	A	H	B	A	B	B	B	A	A	B
S2_6566420	2	48.07	A	B	B	B	A	B	A	B	A	A	B	A	A	B	A	A	B	B	A	B	B	A	A	A	B	B	B	B	B	A	B	A	B	B	A	A	N	A	H	B	A	B	B	B	A	A	B
S2_6566540	2	48.07001	A	B	B	N	A	N	A	B	A	A	B	A	A	B	A	A	B	B	A	B	B	A	A	A	B	B	B	B	B	N	B	A	B	B	A	A	N	A	H	B	A	B	B	B	A	A	B
S2_6568297	2	48.07002	A	B	B	B	A	B	A	B	A	A	B	A	A	B	A	A	B	B	A	B	B	A	A	A	B	B	B	B	B	A	B	A	B	B	A	A	B	A	H	B	A	B	B	B	A	A	B
S2_6707936	2	49.49	A	B	B	B	A	B	A	B	A	A	B	A	A	B	A	A	B	B	A	B	B	A	A	A	B	B	B	B	B	A	B	A	B	B	A	A	B	A	H	B	A	B	A	B	A	A	B
S2_6707956	2	49.49001	A	B	B	B	A	B	A	B	A	A	B	A	A	B	A	A	B	B	A	B	B	A	A	A	B	B	B	B	B	A	B	A	B	B	A	A	B	A	H	B	A	B	A	B	A	A	B
S2_6748749	2	49.71	A	B	B	B	A	B	A	B	A	A	B	A	A	B	A	A	B	B	A	B	B	A	A	A	B	B	B	B	B	A	B	A	B	B	A	B	N	A	H	B	A	B	A	N	A	A	B
S2_6749567	2	49.71001	A	B	B	B	A	N	A	B	A	A	B	A	A	B	A	A	B	B	A	B	B	A	A	A	B	B	B	B	B	A	B	N	B	B	A	B	N	A	H	B	A	B	A	B	A	A	B
S2_6752371	2	49.86	A	B	B	B	A	B	A	B	A	A	B	A	A	B	A	A	B	B	A	B	B	A	A	A	B	B	B	B	B	N	B	A	B	B	A	B	N	A	H	B	A	B	A	B	A	A	B
S2_6784350	2	49.96	A	B	B	B	A	B	A	B	A	A	B	A	A	B	A	A	B	B	A	B	B	H	A	A	B	B	B	B	B	A	B	A	B	B	A	B	B	A	H	B	A	B	A	B	A	A	B
S2_6834927	2	50.63	A	B	B	B	A	B	A	B	A	A	B	A	A	B	A	N	B	B	A	B	H	A	A	A	B	B	B	B	B	A	B	A	B	B	A	B	B	A	H	B	A	B	A	B	A	A	B
S2_6850361	2	50.63001	A	B	B	B	A	B	A	B	A	A	B	A	A	B	A	A	B	B	A	B	B	A	A	A	B	B	B	B	B	A	B	A	B	B	A	B	B	A	H	B	A	B	A	B	A	A	B
S2_6911451	2	51.31	A	B	B	B	A	B	A	B	A	A	B	A	A	B	A	A	B	B	A	B	B	A	A	A	B	B	B	B	B	A	B	A	B	B	A	B	N	A	H	B	A	B	A	B	A	A	B
S2_6911466	2	51.31001	A	B	B	B	A	B	A	B	A	A	B	A	A	B	A	A	B	B	A	B	B	A	A	A	B	B	B	B	B	A	B	A	B	B	A	B	N	A	H	B	A	B	A	B	A	A	B
S2_6911481	2	51.31002	A	B	B	B	A	B	A	B	A	A	B	A	A	B	A	A	B	B	A	B	B	A	A	A	B	B	B	B	B	A	B	A	B	B	A	B	N	A	H	B	A	B	A	B	A	A	B
S2_6916005	2	51.31003	A	B	B	B	A	B	A	B	A	A	B	A	A	B	A	A	B	B	A	B	B	A	A	A	B	N	B	B	B	A	B	A	B	B	A	B	B	A	H	B	A	B	A	B	A	A	B
S2_6918455	2	51.31004	A	B	B	B	A	B	A	B	A	A	B	A	A	B	A	A	B	B	A	B	B	A	A	A	B	B	B	B	B	A	B	A	B	B	A	B	B	A	H	B	A	B	A	B	A	A	B
S2_6921793	2	51.31005	A	B	B	B	A	B	A	B	A	A	B	A	A	B	A	N	B	B	A	B	B	A	A	A	B	B	B	B	B	A	B	A	B	N	A	B	N	A	H	B	A	B	A	B	A	A	B
S2_6921803	2	51.31006	A	B	B	B	A	B	A	B	A	A	B	A	A	B	A	N	B	B	A	B	B	A	A	A	B	B	B	B	B	A	B	A	B	N	A	B	N	A	H	B	A	B	A	B	A	A	B
S2_6921822	2	51.31007	A	B	B	B	A	B	A	B	A	A	B	A	A	B	A	N	B	B	A	B	B	A	A	A	B	B	B	B	B	A	B	A	B	N	A	B	N	A	H	B	A	B	A	B	A	A	B
S2_6959358	2	51.31008	A	B	B	B	A	B	A	B	A	A	B	A	A	B	A	A	B	B	A	B	B	A	A	A	B	B	B	B	B	A	B	N	B	B	A	B	N	A	H	B	A	B	A	B	A	A	B
S2_6959380	2	51.31009	A	B	B	B	A	B	A	B	A	A	B	A	A	B	A	A	B	B	A	B	B	A	A	A	B	B	B	B	B	A	B	N	B	B	A	B	N	A	H	B	A	B	A	B	A	A	B
S2_6971604	2	51.3101	A	B	B	B	A	B	A	B	A	A	B	A	A	B	A	A	B	B	A	B	B	A	A	A	B	B	B	B	B	A	B	A	B	B	A	B	B	A	H	B	A	B	A	B	A	A	B
S2_6983992	2	51.31011	A	B	B	B	A	B	A	B	A	A	B	A	A	B	A	A	B	B	A	B	B	A	A	A	B	B	B	B	B	A	B	A	B	B	A	B	B	A	H	B	A	B	A	B	A	A	B
S2_6984082	2	51.31012	A	B	B	B	A	N	A	B	A	A	B	A	A	N	A	N	B	B	A	B	B	A	A	A	B	B	B	B	B	N	N	A	B	B	A	B	N	A	H	B	A	B	A	B	A	A	B
S2_6988267	2	51.31013	A	B	B	B	A	B	A	B	A	A	B	A	A	B	A	N	B	B	A	B	B	A	A	A	B	B	B	B	B	N	B	A	B	B	A	B	N	A	H	B	A	B	A	B	A	A	B
S2_7014292	2	51.34	A	B	B	B	A	B	A	B	A	A	B	A	A	B	A	A	B	B	A	B	B	A	A	A	B	B	B	B	B	A	B	A	B	B	A	B	B	A	H	B	A	B	A	B	A	A	B
S2_7017345	2	51.34001	A	A	B	B	A	B	A	B	A	A	B	A	A	B	A	A	B	B	A	B	B	A	A	A	B	B	B	B	B	A	B	A	B	B	A	B	B	A	H	B	A	B	A	B	A	A	B
S2_7048057	2	51.4	A	A	B	B	A	B	A	B	A	A	B	A	A	B	A	A	B	B	A	B	B	A	A	A	B	B	B	B	B	A	B	A	B	B	A	B	N	A	H	B	A	B	A	B	A	A	B
S2_7048080	2	51.40001	A	A	B	B	A	B	A	B	A	A	B	A	A	B	A	A	B	B	A	B	B	A	A	A	B	B	B	B	B	A	B	A	B	B	A	B	B	A	H	B	A	B	A	B	A	A	B
S2_7048088	2	51.40002	A	A	B	B	A	B	A	B	A	A	B	A	A	B	A	A	B	B	A	B	B	A	A	A	B	B	B	B	B	A	B	A	B	B	A	B	B	A	H	B	A	B	A	B	A	A	B
S2_7048091	2	51.40003	A	A	B	B	A	B	A	B	A	A	B	A	A	B	A	A	B	B	A	B	B	A	A	A	B	B	B	B	B	A	B	A	B	B	A	B	B	A	H	B	A	B	A	B	A	A	B
S2_7048104	2	51.40004	A	A	B	B	A	B	A	B	A	A	B	A	A	B	A	A	B	B	A	B	B	A	A	A	B	B	B	B	B	A	B	A	B	B	A	B	B	A	H	B	A	B	A	B	A	A	B
S2_7130321	2	51.49	A	A	B	B	A	B	A	B	A	A	B	A	A	B	A	A	B	B	A	B	B	A	A	A	B	B	B	B	B	A	B	A	B	B	A	B	N	A	H	B	A	B	A	B	A	A	B
S2_7187174	2	51.54	A	B	B	B	A	B	A	B	A	N	B	A	A	B	A	N	B	B	A	B	B	A	A	A	B	B	B	B	B	A	B	A	B	B	A	H	N	A	H	B	A	B	A	B	A	A	B
S2_7187492	2	51.54001	A	B	B	B	A	B	A	B	A	A	B	A	A	B	A	A	B	B	A	B	B	A	A	A	B	B	B	B	B	A	B	H	B	B	A	B	B	A	H	B	A	B	A	B	A	A	B
S2_7221617	2	51.59	A	B	B	B	A	B	A	B	A	A	B	A	A	B	A	A	B	B	A	B	B	A	A	A	B	B	B	B	B	A	B	A	B	B	A	B	B	A	H	B	A	B	A	B	A	A	B
S2_7248492	2	51.62	A	B	B	B	A	B	A	B	A	A	B	A	A	B	A	A	B	B	A	B	B	A	A	A	B	B	B	B	B	A	B	A	B	B	A	B	N	A	H	B	A	B	A	B	A	A	B
S2_7273551	2	51.71	A	B	B	B	A	B	A	B	A	A	B	A	A	B	A	A	B	B	A	B	B	A	A	A	B	B	B	B	B	A	B	A	B	B	A	B	N	A	H	B	A	B	A	B	A	A	B
S2_7273842	2	51.71001	A	B	B	B	A	B	A	B	A	A	B	A	A	B	A	A	B	B	A	B	B	A	A	A	B	B	B	B	B	A	B	A	B	B	A	B	B	A	H	B	A	B	A	B	A	A	B
S2_7275875	2	51.74	A	B	B	B	A	B	A	B	A	A	B	A	A	B	A	A	B	B	A	B	B	A	A	A	B	B	B	B	B	A	B	A	B	B	A	H	B	A	H	B	A	B	A	B	A	A	B
S2_7285627	2	51.88	A	B	H	B	A	B	A	B	A	A	H	A	A	B	A	A	B	B	A	B	B	A	A	A	B	B	B	B	B	N	B	A	B	B	A	B	N	A	H	B	A	B	A	B	A	A	B
S2_7285634	2	51.88001	A	B	H	B	A	B	A	B	A	A	H	A	A	B	A	A	B	B	A	B	B	A	A	A	B	B	B	B	B	N	B	A	B	B	A	B	N	A	H	B	A	B	A	B	A	A	B
S2_7285636	2	51.88002	A	B	H	B	A	B	A	B	A	A	H	A	A	B	A	A	B	B	A	B	B	A	A	A	B	B	B	B	B	N	B	A	B	B	A	B	N	A	H	B	A	B	A	B	A	A	B
S2_7353117	2	52.57	A	B	B	B	A	A	A	B	A	A	B	A	A	B	A	A	B	B	A	B	B	A	A	A	B	B	B	B	B	A	N	N	B	B	A	B	B	H	H	B	A	B	A	B	A	A	B
S2_7383071	2	53.32	A	B	B	H	A	A	A	B	A	A	B	A	A	N	A	A	B	B	A	B	B	A	A	A	B	B	B	B	B	A	B	A	B	B	A	B	N	A	A	B	A	B	A	N	A	A	B
S2_7401177	2	53.33	A	B	B	H	A	A	A	B	A	A	B	A	A	B	A	A	B	B	A	B	B	A	A	A	B	B	B	B	B	A	B	A	B	B	A	B	B	A	H	B	A	B	A	B	A	A	B
S2_7462106	2	53.4	N	B	B	B	A	A	A	B	A	A	B	A	A	B	N	N	B	B	A	B	B	A	A	A	B	B	B	B	B	A	B	A	B	B	A	B	N	A	H	B	A	B	A	B	A	A	B
S2_7478472	2	53.42	A	B	B	H	A	A	A	B	A	A	B	A	A	B	A	A	B	H	A	B	B	A	A	A	B	B	B	B	B	N	B	A	B	B	A	B	B	A	H	B	A	B	A	B	A	A	B
S2_7513181	2	53.45	A	B	B	A	A	N	A	B	A	A	B	A	A	B	A	A	B	B	A	B	B	N	A	N	B	B	B	B	B	N	B	A	B	B	A	B	N	A	H	B	A	B	A	B	A	A	B
S2_7554082	2	53.51	A	B	N	H	A	A	A	B	A	A	B	A	A	B	A	A	B	B	A	B	B	A	A	A	B	B	B	B	B	A	B	A	B	B	A	B	N	A	H	B	A	B	A	B	A	A	B
S2_7556118	2	53.51001	A	B	B	H	A	A	A	B	A	A	B	A	A	B	A	A	B	B	A	B	B	A	A	A	B	B	B	B	B	A	B	A	B	B	A	B	B	A	H	B	A	B	A	B	A	A	B
S2_7568742	2	53.51002	A	B	B	H	A	A	A	B	A	A	B	A	A	B	A	A	B	B	A	B	B	A	A	A	B	B	B	B	B	A	B	A	B	B	A	B	B	A	H	B	A	B	A	B	A	A	B
S2_7582434	2	53.54	A	B	B	H	A	A	A	B	A	A	B	A	A	B	A	A	B	B	A	B	B	A	A	A	B	B	B	B	B	A	B	A	B	B	A	B	B	A	H	B	A	B	A	B	A	A	B
S2_7582448	2	53.54001	A	B	B	H	A	A	A	B	A	A	B	A	A	B	A	A	B	B	A	B	B	A	A	A	B	B	B	B	B	A	B	A	B	B	A	B	B	A	H	B	A	B	A	B	A	A	B
S2_7582593	2	53.54002	A	B	B	H	A	A	A	B	A	A	B	A	A	B	A	A	B	B	A	B	B	A	A	A	B	B	B	B	B	A	B	A	B	B	A	B	B	A	H	B	A	B	A	B	A	A	B
S2_7595343	2	53.54003	A	B	B	H	A	A	A	B	A	A	B	A	A	B	A	A	B	B	A	B	B	A	A	A	B	B	B	B	B	A	B	A	B	B	A	B	B	A	H	B	A	B	A	B	A	A	B
S2_7612891	2	53.56	A	B	B	H	A	A	A	B	A	A	B	A	A	B	A	A	B	B	A	B	B	A	A	A	B	B	B	B	B	A	B	H	B	B	A	B	N	A	H	B	A	B	A	B	A	A	B
S2_7613634	2	53.56001	A	B	B	H	A	A	A	B	A	A	B	A	A	B	A	A	B	B	A	B	B	A	A	A	B	B	B	B	B	A	B	A	B	B	A	B	H	A	H	B	A	B	A	B	A	A	B
S2_7614051	2	53.56002	A	B	B	H	A	A	A	B	A	A	B	A	A	B	A	A	B	B	A	B	B	A	A	A	B	B	B	B	B	N	B	A	B	B	A	B	N	A	H	B	A	B	A	B	A	A	B
S2_7614135	2	53.56003	A	B	B	H	A	A	A	B	A	A	B	A	A	N	A	A	B	B	N	B	B	A	A	A	B	B	B	B	B	A	B	N	B	B	A	B	N	A	H	B	A	B	A	B	A	A	B
S2_7614318	2	53.57	A	B	B	H	A	A	A	B	A	A	B	A	A	B	A	A	B	B	A	B	B	A	A	A	B	B	B	B	B	A	B	A	B	B	A	B	B	A	H	B	A	B	A	N	A	A	B
S2_7705905	2	53.79	A	B	B	H	A	A	A	B	A	A	B	A	A	B	A	A	B	B	A	B	B	A	A	A	B	B	A	B	A	A	B	A	B	B	A	B	B	A	B	B	A	B	A	B	A	A	B
S2_7760552	2	53.86	A	B	B	H	A	A	A	B	A	A	B	A	A	B	A	A	B	B	A	B	B	A	A	A	B	B	A	B	A	A	B	A	B	B	A	B	N	A	B	B	A	B	A	B	A	A	B
S2_7986340	2	54	A	B	B	H	A	A	A	B	A	A	B	A	A	B	A	A	B	B	A	B	B	A	A	A	B	B	A	B	A	A	B	A	B	B	A	B	B	A	B	B	A	B	A	B	A	A	B
S2_7988331	2	54.00001	A	B	B	H	A	A	N	A	A	A	B	A	A	B	A	A	B	B	A	B	B	H	A	A	B	B	A	B	A	A	B	A	B	B	A	B	B	A	B	B	A	B	A	B	A	A	B
S2_7988465	2	54.00002	A	B	B	H	A	A	A	A	A	A	B	A	A	B	A	A	B	B	A	B	B	H	A	A	B	B	A	B	A	A	B	A	B	B	A	B	B	A	B	B	A	B	A	B	A	A	B
S2_8132010	2	54.08	A	B	B	H	A	A	A	A	A	A	B	A	A	B	A	A	B	B	A	A	B	A	A	A	B	B	A	B	A	A	B	A	B	B	A	B	B	A	B	B	A	B	A	B	A	A	B
S2_8179593	2	54.11	A	B	B	H	A	A	N	A	A	A	B	A	N	B	A	A	B	B	A	A	B	A	A	A	B	B	A	B	A	A	B	A	B	B	A	B	N	A	B	B	A	B	A	B	A	A	B
S2_8198105	2	54.12	A	B	B	H	A	A	A	A	A	A	B	A	A	B	A	A	B	B	A	A	B	A	A	A	B	B	A	B	A	A	B	A	B	B	A	B	B	A	B	B	A	B	A	B	A	A	B
S2_8253990	2	54.13	A	B	B	H	A	A	A	A	A	A	B	A	A	B	A	A	B	B	A	A	B	A	A	A	B	B	A	B	A	A	B	A	B	B	A	B	B	A	B	B	A	B	A	B	A	A	B
S2_8368157	2	54.32	A	B	B	H	A	A	A	A	A	A	B	A	A	B	H	A	B	B	A	A	B	A	A	A	B	B	A	B	A	A	B	A	B	B	A	B	B	A	B	B	A	B	A	B	A	A	B
S2_8375746	2	54.35	A	B	B	H	A	A	A	A	A	A	B	A	A	B	H	N	B	B	A	A	B	A	A	A	B	B	A	B	A	A	B	A	B	B	A	B	B	A	B	B	A	B	A	B	A	A	B
S2_8405452	2	54.39	A	B	B	H	A	A	A	A	A	A	B	A	A	B	H	A	B	B	A	A	B	A	A	A	B	B	A	B	A	A	B	H	B	B	A	B	B	A	B	B	A	B	A	B	A	A	B
S2_8517825	2	54.49	A	B	B	H	A	A	H	A	B	A	B	A	A	B	H	A	B	B	A	A	B	A	A	A	B	B	A	B	A	A	B	A	B	B	A	B	B	A	B	B	A	B	A	B	A	A	B
S2_8531782	2	54.49001	A	B	B	H	A	A	A	A	B	A	B	A	A	B	H	A	B	B	A	A	B	A	A	A	B	B	A	B	A	A	B	A	B	B	A	B	B	A	B	B	A	B	A	B	A	A	B
S2_8536338	2	54.49002	A	B	B	H	A	A	A	A	B	A	B	A	A	B	H	A	B	B	A	A	B	A	A	A	B	B	A	B	A	A	B	A	B	B	A	B	B	A	B	B	A	B	A	B	A	A	B
S2_8583785	2	54.56	A	B	B	H	A	A	A	A	B	A	B	A	A	B	H	A	B	B	A	A	B	A	A	B	B	B	A	B	A	A	B	A	B	B	A	B	B	A	B	B	A	B	A	B	A	A	B
S2_8590971	2	54.56001	A	B	B	H	A	A	A	A	B	A	B	A	A	B	H	A	B	B	A	A	B	A	A	B	B	B	A	B	A	A	B	A	B	B	A	B	B	A	B	B	A	B	A	B	A	A	B
S2_8702062	2	54.67	A	B	B	H	A	A	A	A	B	A	B	A	A	B	H	A	B	B	A	A	B	A	A	B	B	B	A	B	A	A	B	A	B	B	A	B	B	A	B	B	A	B	A	B	A	A	B
S2_8746580	2	54.75	A	B	B	H	A	A	A	A	B	A	B	A	A	B	H	A	B	B	A	A	B	A	A	B	B	B	A	B	A	A	B	A	B	B	A	B	B	A	B	B	A	B	A	B	A	A	B
S2_8808746	2	54.94	A	B	B	H	A	A	A	A	B	A	B	A	A	B	H	A	H	B	A	A	B	A	A	B	B	B	A	B	A	A	B	A	B	B	A	B	B	A	B	B	A	B	A	B	A	A	B
S2_8820855	2	55.1	A	B	B	H	A	A	A	A	B	A	B	A	A	B	H	A	B	B	A	A	B	A	A	B	B	B	A	B	A	A	B	A	B	B	A	B	B	A	B	B	A	B	A	B	A	A	B
S2_8820864	2	55.10001	A	B	B	H	A	A	A	A	B	A	B	A	A	B	H	A	B	B	A	A	B	A	A	B	B	B	A	B	A	A	B	A	B	B	A	B	B	A	B	B	A	B	A	B	A	A	B
S2_8820865	2	55.10002	A	B	B	H	A	A	A	A	B	A	B	A	A	B	H	A	B	B	A	A	B	A	A	B	B	B	A	B	A	A	B	A	B	B	A	B	B	A	B	B	A	B	A	B	A	A	B
S2_8820866	2	55.10003	A	B	B	H	A	A	A	A	B	A	B	A	A	B	H	A	B	B	A	A	B	A	A	B	B	B	A	B	A	A	B	A	B	B	A	B	B	A	B	B	A	B	A	B	A	A	B
S2_8820867	2	55.10004	A	B	B	H	A	A	A	A	B	A	B	A	A	B	H	A	B	B	A	A	B	A	A	B	B	B	A	B	A	A	B	A	B	B	A	B	B	A	B	B	A	B	A	B	A	A	B
S2_8820868	2	55.10005	A	B	B	H	A	A	A	A	B	A	B	A	A	B	H	A	B	B	A	A	B	A	A	B	B	B	A	B	A	A	B	A	B	B	A	B	B	A	B	B	A	B	A	B	A	A	B
S2_8820869	2	55.10006	A	B	B	H	A	A	A	A	B	A	B	A	A	B	H	A	B	B	A	A	B	A	A	B	B	B	A	B	A	A	B	A	B	B	A	B	B	A	B	B	A	B	A	B	A	A	B
S2_8820870	2	55.10007	A	B	B	H	A	A	A	A	B	A	B	A	A	B	H	A	B	B	A	A	B	A	A	B	B	B	A	B	A	A	B	A	B	B	A	B	B	A	B	B	A	B	A	B	A	A	B
S2_8834865	2	55.13	A	B	B	H	A	A	A	A	B	A	B	A	A	B	H	A	B	B	A	A	B	A	A	B	B	B	A	B	A	A	B	A	B	B	A	B	B	A	B	B	A	B	A	B	A	A	B
S2_8836803	2	55.13001	A	B	B	H	A	A	A	A	B	A	B	A	A	B	H	A	B	B	A	A	B	A	A	B	B	B	A	B	A	A	B	A	B	B	A	B	B	A	B	B	A	B	A	B	A	A	B
S2_8836819	2	55.13002	A	B	B	H	A	A	A	A	B	A	B	A	A	B	H	A	B	B	A	A	B	A	A	B	H	B	A	B	A	A	B	A	B	B	A	B	B	A	B	B	A	B	A	B	A	A	B
S2_8836974	2	55.13003	A	B	B	H	A	A	A	A	B	A	B	A	A	B	H	A	B	B	A	A	B	A	A	B	B	B	A	B	A	A	B	A	B	B	A	B	N	A	B	B	A	B	A	B	A	A	B
S2_8843095	2	55.19	A	B	B	H	A	A	A	A	B	A	B	A	A	B	H	A	B	B	A	A	B	A	A	B	B	B	A	B	A	A	B	A	B	B	A	B	N	A	B	B	A	B	A	B	A	A	B
S2_8843145	2	55.19001	A	B	B	H	A	A	A	A	B	A	B	A	A	B	H	A	B	B	A	A	B	A	A	B	B	B	A	B	A	A	B	A	B	B	A	B	N	A	B	B	A	B	A	B	A	A	B
S2_8854994	2	55.21	A	B	B	B	A	A	A	A	B	A	B	A	A	B	H	A	B	B	A	A	B	A	A	B	B	B	A	B	A	A	B	A	B	B	A	B	B	A	B	B	A	B	A	B	A	A	B
S2_8855038	2	55.21001	A	B	B	H	A	N	A	A	B	A	B	A	A	B	H	A	B	H	A	A	B	A	A	B	B	B	A	B	A	N	B	A	B	B	A	B	N	A	B	B	A	B	A	B	A	A	B
S2_8869316	2	55.21002	A	B	B	H	A	A	A	A	B	A	B	A	A	B	H	A	B	B	A	A	B	A	A	B	B	B	A	B	A	A	B	A	B	B	A	B	B	A	B	B	A	B	A	B	A	A	B
S2_8897651	2	55.46	A	B	B	H	A	A	A	A	B	A	B	A	A	B	H	A	B	A	A	A	B	A	A	B	B	B	A	B	A	A	B	A	B	B	A	B	N	A	B	B	A	B	A	B	A	A	B
S2_8897653	2	55.46001	A	B	B	H	A	A	A	A	B	A	B	A	A	B	H	A	B	A	A	A	B	A	A	B	B	B	A	B	A	A	B	A	B	B	A	B	N	A	B	B	A	B	A	B	A	A	B
S2_8936216	2	55.7	A	B	B	H	A	B	A	A	B	A	B	A	A	B	H	A	B	A	A	A	B	A	A	B	B	B	A	B	A	A	B	A	B	B	A	B	B	A	B	B	A	B	A	B	A	A	B
S2_9045552	2	55.86	A	B	B	H	A	B	A	A	B	A	B	A	A	B	H	A	B	A	A	A	B	A	A	B	B	B	A	B	A	A	B	H	B	B	A	B	N	A	B	B	A	B	A	B	A	A	B
S2_9048223	2	55.86001	A	B	B	B	A	B	A	N	B	A	B	A	A	B	B	A	B	A	A	N	B	A	A	B	B	B	A	B	A	A	B	H	B	B	A	B	B	A	B	B	A	B	A	B	A	A	B
S2_9465261	2	56.71	A	B	B	H	A	B	A	A	B	A	B	A	A	B	H	A	B	A	A	A	B	A	A	B	B	B	A	B	A	A	B	A	B	B	A	B	B	A	B	A	A	B	A	B	A	A	B
S2_9465316	2	56.71001	A	B	B	H	A	B	A	A	B	A	B	A	A	B	H	A	B	A	A	A	B	A	A	B	B	B	A	B	A	A	B	H	B	B	A	B	B	A	B	A	A	B	A	B	A	A	B
S2_9486583	2	56.71002	A	B	B	N	A	B	A	A	B	A	B	A	A	B	H	A	B	A	A	A	B	A	A	B	B	B	A	B	A	A	B	H	B	B	A	B	B	A	B	A	A	B	A	B	A	A	B
S2_9551077	2	56.75	A	B	B	H	A	B	A	A	B	A	B	A	A	B	H	A	B	A	A	A	B	A	A	B	B	B	A	B	A	A	B	H	B	B	A	B	N	A	B	A	A	B	A	B	A	A	B
S2_9554741	2	56.75001	A	B	B	H	A	B	A	A	B	A	B	A	A	B	H	A	B	A	A	A	B	A	A	B	B	B	A	B	A	A	B	A	B	B	A	B	B	A	B	A	A	B	A	B	A	A	B
S2_9556671	2	56.75002	A	B	B	H	A	B	A	A	B	A	B	A	A	B	H	A	B	A	A	A	B	A	A	B	B	B	A	B	A	A	B	A	B	B	A	B	B	A	B	A	A	B	A	B	A	A	B
S2_9563433	2	56.75003	A	B	B	H	A	B	A	A	B	A	B	A	A	B	H	A	B	A	A	A	B	A	A	B	B	B	A	B	A	A	B	A	B	B	A	B	B	A	B	A	A	B	A	B	A	A	B
S2_9563434	2	56.75004	A	B	B	H	A	B	A	A	B	A	B	A	A	B	H	H	B	A	A	A	B	A	A	B	B	B	A	B	A	A	B	A	B	B	A	B	B	A	B	A	A	B	A	B	A	A	B
S2_9563436	2	56.75005	A	B	B	H	A	B	A	A	B	A	B	A	A	B	H	A	B	A	A	A	B	A	A	B	B	B	A	B	A	A	B	A	B	B	A	B	B	A	B	A	A	B	A	B	A	A	B
S2_9563437	2	56.75006	A	B	B	H	A	B	A	A	B	A	B	A	A	B	H	N	B	A	A	A	B	A	A	B	B	B	A	B	A	A	B	A	B	B	A	B	B	A	B	A	A	B	A	B	A	A	B
S2_9608379	2	56.75008	A	B	B	H	A	B	A	A	B	A	B	A	A	B	H	A	B	A	A	A	B	A	A	B	B	B	A	B	A	A	B	H	B	B	A	B	N	A	B	A	A	B	A	B	A	A	B
S2_9709356	2	57.14	A	B	B	H	A	B	A	A	B	A	B	A	A	B	H	A	B	A	A	A	B	A	A	B	B	B	A	B	A	A	B	H	B	B	A	B	B	A	B	A	A	B	A	B	A	A	B
S2_9759168	2	57.14001	A	B	B	B	A	B	A	A	B	A	B	A	A	B	H	A	B	A	A	A	B	A	A	B	B	B	A	B	A	N	B	B	B	B	A	B	N	A	B	A	A	B	A	B	A	A	B
S2_9765777	2	57.14002	A	B	B	H	A	B	A	A	B	A	B	A	A	B	H	A	B	A	A	A	B	A	A	B	B	B	A	B	A	N	B	A	B	B	A	B	N	A	B	A	A	B	A	B	A	A	B
S2_9765786	2	57.14003	A	B	B	H	A	B	A	A	B	A	B	A	A	B	H	A	B	A	A	A	B	A	A	B	B	B	A	B	A	N	B	A	B	B	A	B	N	A	B	A	A	B	A	B	A	A	B
S2_9765818	2	57.14004	A	B	B	H	A	B	A	A	B	A	B	A	A	B	H	A	B	A	A	A	B	A	A	B	B	B	A	B	A	A	B	A	B	B	A	B	B	A	B	A	A	B	A	B	A	A	B
S2_9766411	2	57.14005	A	B	B	H	A	B	A	A	B	A	B	A	A	B	H	A	B	A	A	A	B	A	A	B	B	B	A	B	A	A	B	H	B	B	A	B	B	A	B	A	A	B	A	B	A	A	B
S2_9766417	2	57.14006	A	B	B	H	A	B	A	A	B	A	B	A	A	B	H	A	B	A	A	A	B	A	A	B	B	B	A	B	A	A	B	H	B	B	A	B	B	A	B	A	A	B	A	B	A	A	B
S2_9766429	2	57.14007	A	B	B	H	A	B	A	A	B	A	B	A	A	B	H	A	B	A	A	A	B	A	A	B	B	B	A	B	A	A	B	H	B	B	A	B	B	A	B	A	A	B	A	B	A	A	B
S2_9766432	2	57.14008	A	B	B	H	A	B	A	A	B	A	B	A	A	B	H	A	B	A	A	A	B	A	A	B	B	B	A	B	A	A	B	H	B	B	A	B	B	A	B	A	A	B	A	B	A	A	B
S2_9766491	2	57.14009	A	B	B	H	A	B	A	A	B	A	B	A	A	B	H	A	B	A	A	A	B	A	A	B	B	B	A	B	A	A	B	A	B	B	A	B	B	A	B	A	A	B	A	B	A	A	B
S2_9766537	2	57.1401	A	B	B	H	A	B	A	A	B	A	B	A	A	B	H	A	B	A	A	A	B	A	A	B	B	B	A	B	A	A	B	A	B	B	A	B	B	A	B	A	A	B	A	B	A	A	B
S2_9766551	2	57.14011	A	B	B	H	A	B	A	A	B	A	B	A	A	B	H	A	B	A	A	A	B	A	A	B	B	B	A	B	A	A	B	A	B	B	A	B	B	A	B	A	A	B	A	B	A	A	B
S2_9803235	2	57.14012	A	B	B	N	A	B	A	A	B	A	B	A	N	B	H	A	B	A	A	A	B	A	A	B	B	B	A	B	A	A	B	H	B	B	A	B	N	A	B	A	N	B	A	B	A	A	B
S2_9803255	2	57.14013	A	B	B	N	A	B	A	A	B	A	B	A	N	B	H	A	B	A	A	A	B	A	A	B	B	B	A	B	A	A	B	H	B	B	A	B	N	A	B	A	N	B	A	B	A	A	B
S2_9837770	2	57.14014	A	B	B	H	A	B	A	A	B	A	B	A	A	B	H	A	B	A	A	A	B	A	A	B	B	B	A	B	A	A	B	H	B	B	A	B	B	A	B	A	A	B	A	B	A	A	B
S2_9857305	2	57.14015	A	B	B	H	A	B	A	A	B	A	B	A	A	B	H	A	B	A	A	A	B	A	A	B	B	B	A	B	A	A	B	H	B	B	A	B	B	A	B	A	A	B	A	B	A	A	B
S2_9857312	2	57.14016	A	B	B	H	A	B	A	A	B	A	B	A	A	B	H	A	B	A	A	A	B	A	A	B	B	B	A	B	A	A	B	H	B	B	A	B	B	A	B	A	A	B	A	B	A	A	B
S2_9860213	2	57.15	A	B	B	A	A	B	A	A	B	A	B	A	A	B	H	A	B	A	A	A	B	A	A	B	B	B	A	B	A	A	B	A	B	B	A	B	N	A	B	A	A	B	A	B	A	A	B
S2_9860277	2	57.15001	A	B	B	H	A	B	A	A	B	A	B	A	A	B	H	A	B	A	A	A	B	A	A	B	B	B	A	B	A	A	B	H	B	B	A	B	N	A	B	A	A	B	A	B	A	A	B
S2_9867195	2	57.15002	A	B	B	H	A	B	A	A	B	A	B	A	A	B	H	A	B	A	A	A	B	A	A	B	B	B	A	B	A	A	B	H	B	B	A	B	N	A	B	A	A	B	A	B	A	A	B
S2_9867871	2	57.15003	A	B	B	H	A	B	A	A	B	A	B	A	A	B	H	A	B	A	A	A	B	A	A	B	B	B	A	B	A	A	B	H	B	B	A	B	N	A	B	A	A	B	A	B	A	A	B
S2_9885833	2	57.32	A	B	B	H	A	B	A	A	B	A	B	A	A	B	H	A	B	A	A	A	B	A	A	B	B	B	A	B	A	A	B	H	B	B	A	B	B	A	B	A	A	B	A	B	A	A	B
S2_9945243	2	57.98	A	B	B	H	A	B	A	A	B	A	B	A	A	B	H	A	B	A	A	A	B	A	A	B	B	B	A	B	A	A	B	H	B	B	A	B	B	A	B	A	A	B	A	B	A	A	B
S2_9976318	2	58.26	A	B	B	H	A	B	A	A	B	A	B	A	A	B	H	A	B	A	A	A	B	A	A	B	B	B	A	B	A	A	B	A	B	B	A	B	B	A	B	A	A	B	A	B	A	A	B
S2_9985769	2	58.64	A	B	B	H	A	B	A	A	B	A	B	A	A	B	H	A	B	A	A	A	B	A	A	B	B	B	A	B	A	A	B	H	B	B	A	B	N	A	B	A	A	B	A	B	A	A	B
S2_9985770	2	58.64001	A	B	B	H	A	B	A	A	B	A	B	A	A	B	H	A	B	A	A	A	B	A	A	B	B	B	A	B	A	A	B	H	B	B	A	B	N	A	B	A	A	B	A	B	A	A	B
S2_9985772	2	58.64002	A	B	B	H	A	B	A	A	B	A	B	A	A	B	H	A	B	A	A	A	B	A	A	B	B	B	A	B	A	A	B	H	B	B	A	B	N	A	B	A	A	B	A	B	A	A	B
S2_9985773	2	58.64003	A	B	B	H	A	B	A	A	B	A	B	A	A	B	H	A	B	A	A	A	B	A	A	B	B	B	A	B	A	A	B	H	B	B	A	B	N	A	B	A	A	B	A	B	A	A	B
S2_9985781	2	58.64004	A	B	B	H	A	B	A	A	B	A	B	A	A	B	H	A	B	A	A	A	B	A	A	B	B	B	A	B	A	A	B	H	B	B	A	B	N	A	B	A	A	B	A	B	A	A	B
S2_9985801	2	58.64005	A	B	B	H	A	B	A	A	B	A	B	A	A	B	H	A	B	A	A	A	B	A	A	B	B	B	A	B	A	A	B	H	B	B	A	B	N	A	B	A	A	B	A	B	A	A	B
S2_9989917	2	58.64006	A	B	B	H	A	B	A	A	B	A	B	A	A	B	A	A	B	A	A	N	B	A	A	B	B	B	A	B	A	A	B	A	B	N	A	B	N	A	B	A	A	B	A	B	A	A	B
S2_9989936	2	58.64007	A	B	B	H	A	B	A	A	B	A	B	A	A	B	A	A	B	A	A	N	B	A	A	B	B	B	A	B	A	A	B	A	B	N	A	B	N	A	B	A	A	B	A	B	A	A	B
S2_9989954	2	58.64008	A	B	B	H	A	B	A	A	B	A	B	A	A	B	A	A	B	A	A	N	B	A	A	B	B	B	A	B	A	A	B	A	B	N	A	B	N	A	B	A	A	B	A	B	A	A	B
S2_9989959	2	58.64009	A	B	B	H	A	B	A	A	B	A	B	A	A	B	A	A	B	A	A	N	B	A	A	B	B	B	A	B	A	A	B	A	B	N	A	B	N	A	B	A	A	B	A	B	A	A	B
S2_9990363	2	58.6401	A	B	B	H	A	B	A	A	B	A	B	A	A	B	H	A	B	A	A	A	B	A	A	B	B	B	A	B	A	H	B	H	B	B	A	B	B	A	B	A	A	B	A	B	A	A	B
S2_9990379	2	58.64011	A	B	B	H	A	B	A	A	B	A	B	A	A	B	H	A	B	A	A	A	B	A	A	B	B	B	A	B	A	H	B	H	B	B	A	B	B	A	B	A	A	B	A	B	A	A	B
S2_10154156	2	58.86	A	B	B	H	A	B	A	A	B	A	B	A	A	B	H	A	B	A	A	A	B	A	A	B	B	H	A	B	A	A	B	A	B	B	A	B	B	A	B	A	A	B	A	B	A	A	B
S2_10164667	2	58.86001	A	B	B	H	A	B	A	A	B	A	B	A	A	B	H	A	B	A	A	A	B	A	A	B	B	B	A	B	A	A	B	H	B	B	A	B	B	A	B	A	A	B	A	B	A	A	B
S2_10164744	2	58.86002	A	B	B	B	A	B	A	A	B	A	B	A	A	B	H	A	B	A	A	A	B	A	A	B	B	B	A	B	A	A	B	H	B	B	A	B	B	A	B	A	A	B	A	B	A	A	B
S2_10197498	2	58.86003	A	B	B	B	A	B	A	A	B	A	B	A	A	B	A	N	B	A	A	A	B	N	A	B	B	B	A	B	A	N	B	A	B	B	A	B	B	A	B	A	A	B	A	B	N	A	B
S2_10197502	2	58.86004	A	B	B	B	A	B	A	A	B	A	B	A	A	B	A	N	B	A	A	A	B	N	A	B	B	B	A	B	A	N	B	A	B	B	A	B	B	A	B	A	A	B	A	B	N	A	B
S2_10197529	2	58.86005	A	B	B	B	A	B	A	A	B	A	B	A	A	B	A	N	B	A	A	A	B	N	A	B	B	B	A	B	A	N	B	A	B	B	A	B	B	A	B	A	A	B	A	B	N	A	B
S2_10205012	2	58.86006	A	B	B	H	A	B	A	A	B	A	B	A	A	B	H	A	B	A	A	A	B	A	A	B	B	B	A	B	A	A	B	H	B	B	A	B	B	A	B	A	A	B	A	B	A	A	B
S2_10205085	2	58.86007	A	B	B	A	A	B	A	A	B	A	B	A	A	B	H	A	B	A	A	A	B	A	A	B	B	B	A	B	A	N	B	H	B	B	A	B	N	A	B	A	A	B	A	B	A	A	B
S2_10334977	2	58.86009	A	B	B	B	A	B	A	A	B	A	B	A	A	B	H	N	B	A	A	A	B	A	A	H	B	B	A	B	A	A	B	B	B	B	A	B	N	A	B	A	A	B	A	B	A	A	B
S2_10362655	2	58.8601	A	B	B	A	A	N	A	A	B	A	B	A	A	B	A	A	B	A	A	A	B	A	A	A	B	B	A	B	A	A	B	A	B	B	A	B	N	A	B	A	A	B	A	B	A	A	B
S2_10369935	2	58.86011	A	B	B	H	A	B	A	A	B	A	B	A	A	B	H	A	B	A	A	A	B	A	A	H	B	B	A	B	A	A	B	H	B	B	A	B	B	A	B	A	A	B	A	B	A	A	B
S2_10380795	2	58.86012	A	B	B	H	A	B	A	A	B	A	B	A	A	B	H	A	B	A	A	A	B	A	A	H	B	B	A	B	A	A	B	H	B	B	A	B	B	A	B	A	A	B	A	B	A	A	B
S2_10386319	2	58.86013	A	B	B	H	A	B	A	A	B	A	B	A	A	B	H	A	B	A	A	A	B	A	A	H	B	B	A	B	A	A	B	H	B	B	A	B	H	A	B	A	A	B	A	B	A	A	B
S2_10388315	2	61.2	A	B	B	H	A	B	A	A	B	A	B	A	A	B	H	A	B	A	A	A	B	A	A	H	B	B	A	B	A	A	B	H	B	B	A	B	B	A	B	A	A	B	A	B	A	A	B
S2_10397638	2	61.20001	A	B	B	B	A	B	A	A	B	A	B	A	A	B	B	A	B	A	A	A	B	A	A	H	B	B	A	B	A	N	B	H	B	B	A	B	N	A	B	A	A	B	A	B	A	A	B
S2_10503392	2	61.20002	A	B	B	H	A	B	A	A	B	A	B	A	A	B	H	A	B	A	A	N	B	A	A	H	B	B	A	B	A	A	B	A	B	B	A	B	N	A	B	A	A	B	A	B	A	A	B
S2_10555666	2	61.20003	A	B	B	B	A	B	A	A	B	A	B	A	A	B	H	A	B	A	A	A	B	A	A	A	B	B	A	B	A	A	B	H	B	N	A	B	B	A	B	A	A	B	A	B	A	A	B
S2_10595308	2	61.20004	A	B	B	H	A	B	A	A	B	A	B	A	A	B	H	A	B	A	A	A	B	A	A	A	B	B	A	B	A	A	B	H	B	B	A	B	B	A	B	A	A	B	A	B	A	A	B
S2_10629175	2	61.20005	A	B	B	H	A	B	A	A	A	A	B	A	A	B	H	A	B	A	A	A	B	A	A	A	B	B	A	B	A	N	B	H	B	B	A	B	B	A	B	A	A	B	A	B	A	A	B
S2_10629225	2	61.20006	A	B	B	H	A	B	A	A	A	A	B	A	A	B	H	A	B	A	A	A	B	A	A	A	B	B	A	B	A	A	B	H	B	B	A	B	B	A	B	A	A	B	A	B	A	A	B
S2_10634817	2	61.20007	A	B	B	H	A	B	A	A	A	A	B	A	A	B	H	A	B	A	A	A	B	A	A	A	H	B	A	B	A	A	B	H	B	B	A	B	N	A	B	A	A	B	A	B	N	A	B
S2_10634872	2	61.20008	A	B	B	H	A	N	A	A	A	A	B	A	A	B	H	A	B	A	A	A	B	A	A	A	B	B	A	B	A	A	B	H	B	B	A	B	N	A	B	A	A	B	A	B	A	A	B
S2_10693273	2	61.20009	A	B	B	H	A	B	A	A	A	A	B	A	A	B	H	A	B	A	A	A	B	A	A	A	B	B	A	B	A	A	N	B	B	B	A	B	N	A	B	A	A	B	A	B	A	A	B
S2_10738199	2	61.2001	A	B	B	A	N	B	A	A	A	A	B	A	A	N	H	A	N	A	A	A	B	A	A	A	B	B	A	B	A	A	B	H	B	B	A	B	B	A	B	A	A	B	A	B	N	A	B
S2_10739527	2	61.20011	A	B	B	H	A	B	A	A	A	A	B	A	A	B	H	A	B	A	A	A	B	A	A	A	B	B	A	B	A	A	B	H	B	B	A	B	B	A	B	A	A	B	A	B	A	A	B
S2_10747331	2	61.20012	A	B	B	H	A	B	A	A	A	A	B	A	A	B	H	A	B	A	A	A	B	A	A	A	B	B	A	B	A	A	B	H	B	B	A	B	N	A	B	A	A	B	A	B	N	A	B
S2_10747924	2	61.20013	A	B	B	H	A	B	A	A	A	A	B	A	A	B	H	A	B	A	A	A	B	A	A	A	B	B	A	B	A	N	B	H	B	B	A	B	N	A	B	A	A	B	A	B	A	A	B
S2_10777891	2	61.20014	A	B	B	H	A	B	A	A	A	A	B	A	A	B	H	A	B	A	A	A	B	A	A	A	B	B	A	B	A	A	B	H	B	B	A	B	B	A	B	A	A	B	A	B	A	A	B
S2_10777894	2	61.20015	A	B	B	H	A	B	A	A	A	A	B	A	A	B	H	A	B	A	A	A	B	A	A	A	B	B	A	B	A	A	B	H	B	B	A	B	B	A	B	A	A	B	A	B	A	A	B
S2_10854709	2	61.20016	A	B	B	A	A	B	A	A	A	A	B	A	A	B	H	A	B	A	A	A	B	A	A	A	B	B	A	B	A	A	B	H	B	B	A	B	B	A	B	A	A	B	A	B	A	A	B
S2_10866486	2	61.20017	A	B	B	H	A	B	A	A	A	A	B	A	A	B	H	N	B	A	A	A	B	A	A	A	B	B	A	B	A	A	B	H	B	B	A	B	H	A	B	A	A	B	A	B	A	A	B
S2_10893749	2	61.20018	A	B	B	H	A	B	A	A	A	A	B	A	A	B	H	A	B	A	A	A	B	A	A	A	B	B	A	B	A	N	B	H	B	B	A	B	B	A	B	A	A	B	A	B	A	A	B
S2_10896711	2	61.20019	A	B	B	H	A	B	A	A	A	A	B	A	A	B	A	A	B	A	A	A	B	A	A	N	B	B	A	B	A	A	B	A	B	B	A	B	B	A	B	A	A	B	A	B	A	A	B
S2_10896743	2	61.2002	A	B	B	H	A	B	A	A	A	A	B	A	A	B	A	A	B	A	A	A	B	A	A	N	B	B	A	B	A	A	B	A	B	B	A	B	B	A	B	A	A	B	A	B	A	A	B
S2_10897809	2	61.20021	A	B	B	A	A	B	A	A	A	A	B	A	A	B	A	A	B	A	A	A	B	A	A	A	B	B	A	B	A	A	B	A	B	B	A	B	B	A	B	A	A	B	A	N	A	A	B
S2_10897812	2	61.20022	A	B	B	A	A	B	A	A	A	A	B	A	A	B	A	A	B	A	A	A	B	A	A	A	B	B	A	B	A	A	B	A	B	B	A	B	B	A	B	A	A	B	A	N	A	A	B
S2_10897814	2	61.20023	A	B	B	A	A	B	A	A	A	A	B	A	A	B	A	A	B	A	A	A	B	A	A	A	B	B	A	B	A	A	B	A	B	B	A	B	B	A	B	A	A	B	A	N	A	A	B
S2_10898037	2	61.20024	A	B	B	A	A	B	A	A	A	A	B	A	A	B	H	A	B	A	A	A	B	A	A	A	B	B	A	B	A	A	B	H	B	B	A	B	N	A	B	A	A	B	A	B	A	A	B
S2_10898073	2	61.20025	A	B	B	A	A	B	A	A	A	A	B	A	A	B	H	A	B	A	A	A	B	A	A	A	B	B	A	B	A	A	B	H	B	B	A	B	N	A	B	A	A	B	A	B	A	A	B
S2_10922903	2	61.20026	A	B	B	B	A	B	A	A	A	A	B	A	A	B	H	N	B	A	A	A	B	A	A	A	B	B	A	B	A	N	B	B	B	B	A	B	B	A	B	A	A	B	A	B	A	A	B
S2_10922945	2	61.20027	A	B	B	B	A	B	A	A	A	A	B	A	A	B	H	N	B	A	A	A	B	A	A	A	B	B	A	B	A	N	B	B	B	B	A	B	B	A	B	A	A	B	A	B	A	A	B
S2_10978559	2	62.88	A	B	B	H	A	B	A	A	A	A	B	A	A	B	H	A	B	A	A	A	B	A	A	A	B	B	A	B	A	A	B	H	B	B	A	B	B	A	B	A	A	B	A	B	A	A	B
S2_10985519	2	62.88001	A	B	B	H	A	B	A	A	A	A	B	A	A	B	H	A	B	A	A	A	B	A	A	A	B	B	A	B	A	A	B	H	B	B	A	B	B	H	B	A	A	B	A	B	A	A	B
S2_11000316	2	62.88002	A	B	B	H	A	B	A	A	A	A	B	A	A	B	H	A	B	A	A	A	B	A	A	A	B	B	A	B	A	A	B	H	B	B	A	B	B	A	B	A	A	B	A	B	A	A	B
S2_11000340	2	62.88003	A	B	B	H	A	B	A	A	A	A	B	A	A	B	H	A	B	A	A	A	B	A	A	A	B	B	A	B	A	A	B	H	B	B	A	B	B	A	B	A	A	B	A	B	A	A	B
S2_11000356	2	62.88004	A	B	B	H	A	B	A	A	A	A	B	A	A	B	H	A	B	A	A	A	B	A	A	H	B	B	A	B	A	A	B	H	B	B	A	B	B	A	B	A	A	B	A	B	A	A	B
S2_11004723	2	62.88005	A	B	B	H	A	B	A	A	A	A	B	A	A	B	H	A	B	A	A	A	B	A	A	A	B	B	A	B	A	A	B	H	B	B	A	B	B	A	B	A	A	B	A	B	A	A	B
S2_11004732	2	62.88006	A	B	B	H	A	B	A	A	A	A	B	A	A	B	H	A	B	A	A	A	B	A	A	A	B	B	A	B	A	A	B	H	B	B	A	B	B	A	B	A	A	B	A	B	A	A	B
S2_11004789	2	62.88007	A	B	B	H	A	B	A	A	A	A	B	A	A	B	H	A	B	A	A	A	B	A	A	A	B	B	A	B	A	A	B	A	B	B	A	B	N	A	B	A	A	B	A	B	A	A	B
S2_11019019	2	62.88008	A	B	B	H	A	B	A	A	A	A	B	A	A	B	H	A	B	A	A	A	B	A	A	A	B	B	A	B	A	A	B	H	B	B	A	B	B	A	B	A	A	B	A	B	A	A	B
S2_11019025	2	62.88009	A	B	B	H	A	B	A	A	A	A	B	A	A	B	H	A	B	A	A	A	B	A	A	A	B	B	A	B	A	A	B	H	B	B	A	B	B	A	B	A	A	B	A	B	A	A	B
S2_11019061	2	62.8801	A	B	B	B	A	B	A	A	A	A	B	A	A	B	H	N	B	A	A	A	B	A	A	A	B	B	A	B	A	A	B	B	B	B	A	B	N	A	B	A	A	B	A	B	A	A	B
S2_11071729	2	62.88011	A	B	B	H	A	B	A	A	A	A	B	A	A	B	H	A	B	A	A	A	B	A	A	A	B	B	A	B	A	A	B	H	B	B	A	B	B	A	B	A	A	B	A	B	A	A	B
S2_11074011	2	62.88012	A	B	B	B	A	N	A	A	A	A	B	A	A	B	H	A	B	A	A	A	B	A	A	A	B	B	A	B	A	N	B	N	B	B	A	B	N	A	B	A	A	B	A	B	A	A	B
S2_11076187	2	62.88013	A	B	B	N	A	B	A	A	A	A	N	A	A	B	H	A	B	A	A	A	B	A	A	A	B	B	A	B	A	A	B	N	B	B	A	B	N	A	B	A	A	B	A	B	A	A	B
S2_11102338	2	62.88014	A	B	B	H	A	B	A	A	A	A	B	A	A	B	H	A	B	A	A	A	B	A	A	A	B	B	A	B	A	A	B	H	B	B	A	B	B	A	B	A	A	B	A	B	A	A	B
S2_11161412	2	62.88015	A	B	B	H	A	B	A	A	A	A	B	A	A	B	H	A	B	A	A	A	B	A	A	A	B	B	A	B	A	A	B	A	B	B	A	B	N	A	B	A	A	B	A	B	A	A	B
S2_11161418	2	62.88016	A	B	B	H	A	B	A	A	A	A	B	A	A	B	H	A	B	A	A	A	B	A	A	A	B	B	A	B	A	A	B	A	B	B	A	B	N	A	B	A	A	B	A	B	A	A	B
S2_11343854	2	63.11	A	B	B	H	A	B	A	A	A	A	B	A	A	B	H	A	B	A	A	A	B	A	A	A	B	B	A	B	A	B	B	H	B	B	A	B	B	A	B	A	A	B	A	B	A	B	B
S2_11400432	2	63.11001	A	B	B	H	A	B	A	A	A	A	B	A	A	B	H	A	B	A	A	A	B	A	A	A	B	B	A	B	A	B	B	H	B	B	A	B	B	A	B	A	A	B	A	B	A	B	B
S2_11478199	2	64.01	A	B	B	H	A	B	A	A	A	A	B	A	A	B	H	A	B	A	A	A	B	A	A	A	B	B	A	B	A	B	B	H	B	B	A	B	B	A	B	A	A	B	A	B	A	B	B
S2_11550674	2	64.01001	A	B	B	H	A	B	A	A	A	A	B	A	A	B	H	A	B	A	A	A	B	A	A	N	B	B	A	B	A	B	B	A	B	B	A	B	N	A	B	A	A	B	A	B	A	B	B
S2_11571144	2	64.01002	A	B	B	H	A	N	A	A	A	A	B	A	A	B	H	A	B	A	A	A	B	A	A	A	B	B	A	B	A	N	B	A	B	B	A	B	B	A	B	A	A	B	A	B	A	B	B
S2_11571168	2	64.01003	A	B	B	H	A	N	A	A	A	A	B	A	A	B	H	A	B	A	A	A	B	A	A	A	B	B	A	B	A	N	B	A	B	B	A	B	B	A	B	A	A	B	A	B	A	B	B
S2_11571173	2	64.01004	A	B	B	H	A	N	A	A	A	A	B	A	A	B	H	A	B	A	A	A	B	A	A	A	B	B	A	B	A	N	B	A	B	B	A	B	B	A	B	A	A	B	A	B	A	B	B
S2_11734047	2	64.01005	A	B	B	H	A	B	A	A	A	A	B	A	A	B	H	A	B	A	A	A	B	A	A	A	B	B	A	B	A	B	B	B	B	B	B	B	B	A	B	A	A	B	A	B	A	B	B
S2_11814546	2	64.01006	A	B	B	B	A	B	A	A	A	A	B	A	N	B	H	N	B	N	A	A	B	A	A	A	B	B	A	B	A	B	B	B	B	B	B	B	B	A	B	A	A	B	A	B	A	B	B
S2_11814549	2	64.01007	A	B	B	B	A	B	A	A	A	A	B	A	N	B	H	N	B	N	A	A	B	A	A	A	B	B	A	B	A	B	B	B	B	B	B	B	B	A	B	A	A	B	A	B	A	B	B
S2_11905085	2	64.54	A	B	B	B	A	B	A	A	A	A	B	A	A	B	H	A	B	A	A	A	B	A	A	A	B	B	A	B	A	B	B	A	B	B	B	B	B	A	B	A	A	B	A	B	A	B	B
S2_12000722	2	64.54001	A	B	B	B	A	B	A	A	A	A	B	A	A	B	H	A	B	A	A	A	B	A	A	A	B	B	A	B	A	B	B	H	B	B	B	B	N	A	B	A	A	H	A	B	A	B	B
S2_12025829	2	64.54002	A	B	B	B	A	B	A	A	A	A	B	A	A	B	H	A	B	A	A	A	B	A	A	A	B	B	A	B	A	N	B	A	B	B	B	B	N	A	B	A	A	H	A	B	A	B	B
S2_12058897	2	64.54003	A	B	B	B	A	B	A	A	A	A	B	A	A	B	H	A	B	A	A	A	B	A	A	A	B	B	A	B	A	B	A	H	B	B	B	B	B	A	B	A	A	H	A	N	A	B	B
S2_12067239	2	64.54004	A	B	B	N	A	N	A	A	H	A	B	A	A	B	A	A	B	N	A	A	N	A	A	A	B	B	A	B	A	N	N	B	B	B	B	B	N	A	B	A	A	H	A	B	A	B	B
S2_12086252	2	64.56	A	B	B	B	A	B	A	A	A	A	B	A	A	B	H	A	B	A	A	A	B	A	A	A	B	B	A	B	A	B	A	H	B	B	B	B	B	A	B	A	A	H	A	B	A	B	B
S2_12156146	2	64.59	A	B	B	B	A	B	A	A	A	A	B	A	A	B	H	A	B	A	A	A	B	A	A	A	B	B	A	B	A	B	A	H	B	B	B	B	N	A	B	A	A	H	A	B	A	B	B
S2_12156147	2	64.59001	A	B	B	B	A	B	A	A	A	A	B	A	A	B	H	A	B	A	A	A	B	A	A	A	B	B	A	B	A	B	A	H	B	B	B	B	N	A	B	A	A	H	A	B	A	B	B
S2_12156155	2	64.59002	A	B	B	B	A	B	A	A	A	A	B	A	A	B	H	A	B	A	A	A	B	A	A	A	B	B	A	B	A	B	A	H	B	B	B	B	N	A	B	A	A	H	A	B	A	B	B
S2_12263493	2	64.62	A	B	B	B	A	B	A	A	A	A	B	A	A	B	H	A	B	A	A	A	B	A	A	A	B	B	A	B	N	B	A	H	B	B	B	B	B	A	B	A	A	H	A	B	A	B	B
S2_12440508	2	64.73	A	B	N	B	A	B	A	A	A	A	B	A	A	B	H	A	B	A	A	A	B	A	A	A	B	B	A	B	A	B	A	H	B	B	B	B	N	A	B	A	A	H	A	B	A	B	B
S2_12465155	2	64.74	A	B	B	B	A	B	A	A	A	A	B	A	A	B	H	A	B	A	A	A	B	A	A	A	B	B	A	B	A	B	A	B	B	B	B	B	B	A	B	A	A	H	A	B	A	B	B
S2_12465470	2	64.74001	A	B	B	B	A	B	A	A	A	A	B	A	A	B	H	A	B	A	A	A	B	A	A	A	B	B	A	B	A	B	A	H	B	B	B	B	B	A	B	A	A	H	A	B	A	B	B
S2_12521716	2	64.74002	A	B	B	B	A	B	A	A	A	A	B	A	A	B	H	A	B	A	A	A	B	A	A	A	B	B	A	B	A	B	A	H	B	B	B	B	N	A	B	A	A	H	A	B	A	B	B
S2_12536573	2	64.78	A	B	B	B	A	B	A	A	A	A	B	A	A	B	H	A	B	A	A	A	B	A	A	A	B	B	A	B	A	B	A	H	B	B	B	B	N	A	B	A	A	H	A	B	A	B	B
S2_12536589	2	64.78001	A	B	B	B	A	B	A	A	A	A	B	A	A	B	H	A	B	A	A	A	B	A	A	A	B	B	A	B	A	B	A	H	B	B	B	B	N	A	B	A	A	H	A	B	A	B	B
S2_12536616	2	64.78002	A	B	B	B	A	B	A	A	A	A	B	A	A	B	H	A	B	A	A	A	B	A	A	A	B	B	A	B	A	B	A	H	B	B	B	B	B	A	B	A	A	H	A	B	A	B	B
S2_12536738	2	64.78003	A	B	B	B	A	B	A	A	A	A	B	A	A	B	H	A	H	A	A	A	B	A	A	A	B	B	A	B	A	B	A	H	B	B	B	B	B	A	B	A	A	H	A	H	A	B	B
S2_12586682	2	64.78004	A	B	B	B	A	B	A	A	A	A	B	A	A	B	H	A	B	A	A	A	B	A	A	A	B	B	A	B	A	B	A	H	B	B	B	B	N	A	B	A	A	H	A	B	A	B	B
S2_12612810	2	65.08	A	B	B	B	A	B	A	A	A	A	B	A	A	B	H	A	B	A	A	A	B	A	A	A	B	B	A	B	A	B	A	H	B	B	B	B	B	A	B	A	A	H	A	B	A	B	B
S2_12647094	2	65.1	A	B	B	B	A	B	A	A	A	A	B	A	A	B	H	A	B	A	A	A	B	A	A	A	B	B	A	B	A	B	A	H	B	B	B	B	B	A	B	A	A	H	A	B	A	B	B
S2_12650303	2	65.10001	A	B	B	B	A	B	A	A	A	A	B	A	A	B	H	A	B	A	A	A	B	A	A	A	B	B	A	B	A	B	A	H	B	B	B	B	B	A	B	A	A	H	A	B	A	B	B
S2_12650354	2	65.10002	A	B	B	B	A	B	A	A	A	A	B	A	A	B	H	A	B	A	A	A	B	A	A	A	B	B	A	B	A	B	A	H	B	B	B	B	N	A	B	A	A	H	A	B	A	B	B
S2_12684326	2	65.14	A	B	B	B	A	B	A	A	A	A	B	A	A	B	H	A	B	A	A	A	B	A	A	A	B	B	A	B	A	B	A	N	B	B	B	B	B	A	B	A	A	H	A	B	A	B	B
S2_12762161	2	65.24	A	B	B	B	A	B	A	A	A	N	B	A	A	B	H	A	B	A	A	A	B	A	A	A	B	B	A	B	A	B	A	A	B	B	B	B	B	A	B	A	A	B	A	B	A	B	B
S2_12974166	2	65.36	N	B	B	B	A	B	A	A	A	A	B	A	A	B	H	A	B	A	A	A	B	A	A	A	B	B	A	B	A	N	A	A	B	B	B	B	N	A	B	A	A	H	A	B	A	B	B
S2_12974440	2	65.36001	A	B	B	B	A	B	A	A	A	A	B	A	A	B	H	A	B	A	A	A	B	A	A	A	B	B	A	B	A	B	A	H	B	B	B	B	B	A	B	A	A	H	A	B	A	B	B
S2_13012674	2	65.36002	A	B	B	B	A	B	A	A	A	A	B	A	A	B	H	A	B	A	A	A	B	A	A	A	B	B	A	B	A	B	A	H	B	B	B	B	N	A	B	A	A	H	A	B	A	B	B
S2_13085572	2	65.37	A	B	B	B	A	B	A	A	A	A	B	A	A	B	H	A	B	A	A	A	B	A	A	A	B	B	A	B	A	B	A	H	B	B	B	B	B	A	B	A	A	H	A	B	A	B	B
S2_13094036	2	65.37001	A	B	B	B	A	B	A	A	A	A	B	A	A	B	H	A	B	A	A	A	B	A	A	A	N	B	A	N	A	B	A	A	B	B	B	N	N	A	B	A	A	H	A	B	A	B	B
S2_13122597	2	65.38	A	B	B	B	A	B	A	A	A	A	B	A	A	B	H	A	B	A	A	A	B	A	A	A	B	B	A	B	A	B	A	H	B	B	B	B	B	A	B	A	A	H	A	B	A	B	B
S2_13186045	2	65.39	A	B	B	B	A	B	A	A	A	A	B	A	A	B	H	A	B	A	A	A	B	A	A	A	B	B	A	B	A	B	A	H	B	B	B	B	B	A	B	A	A	H	A	B	A	B	B
S2_13284716	2	65.39001	A	B	B	B	A	B	A	A	A	A	B	A	A	B	H	A	B	A	A	A	B	A	A	A	B	B	A	B	A	B	A	B	B	B	B	B	N	A	B	A	A	H	A	B	A	B	B
S2_13312574	2	65.39002	A	B	B	B	A	B	A	A	A	A	B	A	A	B	H	A	B	A	A	A	B	A	A	A	B	B	A	B	A	B	A	H	B	B	B	B	H	A	B	A	A	H	A	B	A	B	B
S2_13337598	2	65.4	A	B	B	B	A	B	A	A	A	A	B	A	A	B	H	A	B	A	A	A	B	A	A	A	B	B	A	B	A	B	A	H	B	B	B	B	N	A	B	A	A	H	A	B	A	B	B
S2_13340655	2	65.40001	A	B	B	B	A	B	A	A	A	A	B	A	A	B	H	A	B	A	A	A	B	A	A	A	B	B	A	B	A	N	A	H	B	B	B	B	N	A	B	A	A	H	A	B	A	B	B
S2_13351312	2	65.40002	A	B	B	B	A	B	A	A	A	A	B	A	A	B	H	A	B	A	A	A	B	A	A	A	B	B	A	B	A	B	A	H	B	B	B	B	B	A	B	A	A	H	A	B	A	B	B
S2_13368052	2	65.40003	A	B	B	B	A	B	A	A	A	A	B	A	N	B	A	A	B	A	A	N	B	A	A	N	B	B	A	B	A	B	A	H	B	B	B	B	N	A	B	A	A	H	A	B	A	B	B
S2_13495334	2	65.41	A	B	B	B	A	B	A	A	A	A	B	A	A	B	H	A	B	A	A	A	B	A	A	A	B	B	A	B	A	B	N	B	B	B	B	B	B	A	B	A	A	H	A	B	A	B	B
S2_13495372	2	65.41001	A	B	B	B	A	B	A	A	A	A	B	A	A	B	H	A	B	A	A	A	B	A	A	A	B	B	A	B	A	B	N	B	B	B	B	B	B	A	B	A	A	H	A	B	A	B	B
S2_13508397	2	65.41002	A	B	B	B	A	B	A	A	A	A	B	A	A	B	H	A	B	A	A	N	B	A	A	A	B	B	A	B	A	B	A	H	B	B	B	B	B	A	B	A	A	H	A	B	A	B	B
S2_13847885	2	65.46	A	B	B	B	A	B	A	A	A	A	B	A	A	B	H	A	B	A	A	A	B	A	A	A	B	B	A	B	A	N	A	H	B	B	B	B	B	A	B	A	A	H	A	B	A	B	B
S2_14092575	2	65.47	A	B	B	B	A	B	A	A	A	A	B	A	A	B	H	A	B	A	A	A	B	A	A	A	B	B	A	B	A	B	A	H	B	B	B	B	B	A	B	A	A	H	A	B	A	B	B
S2_14116793	2	65.48	A	B	B	B	A	B	A	A	A	A	B	A	A	B	H	A	B	A	A	A	B	A	A	A	B	B	A	B	A	B	A	H	B	B	B	B	B	A	B	A	A	H	A	B	A	B	B
S2_14132646	2	65.48001	A	B	B	B	A	B	A	A	A	N	B	A	A	B	H	A	B	A	A	A	B	A	A	A	B	B	A	B	A	N	A	B	B	B	B	B	N	A	B	A	A	H	A	B	N	B	B
S2_14132680	2	65.48002	A	B	B	B	A	B	A	A	A	N	B	A	A	B	H	A	B	A	A	A	B	A	A	A	B	B	A	B	A	N	A	B	B	B	B	B	N	A	B	A	A	H	A	B	N	B	B
S2_14168263	2	65.48003	A	B	B	B	A	B	A	A	A	A	B	A	A	B	H	A	B	N	A	A	B	A	A	A	B	B	A	B	A	N	A	N	B	B	B	B	N	A	B	A	A	H	A	B	A	B	B
S2_14169434	2	65.48004	A	B	B	B	A	B	A	A	A	A	B	A	A	B	H	A	B	A	A	A	B	A	A	A	B	B	A	B	A	B	A	H	B	B	B	B	B	A	B	A	A	H	A	B	A	B	B
S2_14355434	2	65.5	A	B	B	B	A	B	A	A	A	A	B	A	A	B	H	A	B	A	A	A	B	A	A	A	B	B	A	B	A	B	A	H	B	B	B	B	B	A	B	A	A	H	A	B	A	B	B
S2_14361529	2	65.50001	A	B	B	B	A	B	A	A	A	A	B	A	A	B	H	A	B	A	A	A	B	A	A	A	B	B	A	B	A	B	A	H	B	B	B	B	B	A	B	A	A	H	A	B	A	B	B
S2_14415827	2	65.51	A	B	B	B	A	B	A	A	A	A	B	A	A	B	H	A	B	A	A	A	B	A	A	A	B	B	A	B	A	B	A	H	B	B	B	B	B	A	B	A	A	H	A	B	A	B	B
S2_14415828	2	65.51001	A	B	B	B	A	B	A	A	A	A	B	A	A	B	H	A	B	A	A	A	B	A	A	A	B	B	A	B	A	B	A	H	B	B	B	B	B	A	B	A	A	H	A	B	A	B	B
S2_14415829	2	65.51002	A	B	B	B	A	B	A	A	A	A	B	A	A	B	H	A	B	A	A	A	B	A	A	A	B	B	A	B	A	B	A	H	B	B	B	B	B	A	B	A	A	H	A	B	A	B	B
S2_14415830	2	65.51003	A	B	B	B	A	B	A	A	A	A	B	A	A	B	H	A	B	A	A	A	B	A	A	A	B	B	A	B	A	B	A	H	B	B	B	B	B	A	B	A	A	H	A	B	A	B	B
S2_14596284	2	65.53	A	B	B	B	A	B	A	A	A	A	B	A	A	B	A	A	B	A	A	A	B	A	A	A	B	B	A	B	A	B	A	N	B	B	B	B	N	A	B	A	A	H	A	B	A	B	B
S2_14660231	2	65.53001	A	B	B	B	A	B	A	A	A	A	B	A	A	B	H	N	B	A	A	A	B	A	A	A	B	B	A	B	A	B	A	H	B	B	B	B	B	A	B	A	A	H	A	B	A	B	B
S2_14660244	2	65.53002	A	B	B	B	A	B	A	A	A	A	B	A	A	B	H	N	B	A	A	A	B	A	A	A	B	B	A	B	A	B	A	H	B	B	B	B	B	A	B	A	A	H	A	B	A	B	B
S2_14697947	2	65.54	A	B	B	B	A	B	A	A	A	A	B	A	A	B	H	A	B	A	A	A	B	A	A	A	B	B	A	B	A	B	A	H	B	B	B	B	B	A	B	A	A	H	A	B	A	B	B
S2_14697953	2	65.54001	A	B	B	B	A	B	A	A	A	A	B	A	A	B	H	A	B	A	A	A	B	A	A	A	B	B	A	B	A	B	A	H	B	B	B	B	B	A	B	A	A	H	A	B	A	B	B
S2_14724389	2	65.54002	A	B	B	B	A	B	A	A	A	A	B	A	A	B	H	A	B	A	A	A	B	A	A	A	B	B	A	B	A	N	A	N	B	B	B	B	N	A	B	A	A	H	A	B	A	B	B
S2_14724405	2	65.54003	A	B	B	B	A	B	A	A	A	A	B	A	A	B	H	A	B	A	A	A	B	A	A	A	B	B	A	B	A	N	A	N	B	B	B	B	N	A	B	A	A	H	A	B	A	B	B
S2_14765153	2	65.54004	A	B	B	B	A	B	A	A	A	A	B	A	A	B	A	A	B	A	A	A	B	A	A	A	B	B	A	B	A	B	A	H	B	B	B	B	B	A	B	A	A	H	A	B	A	B	B
S2_14859275	2	65.56	A	B	B	B	A	B	A	A	A	H	B	A	A	B	H	N	B	A	A	A	B	A	A	N	B	B	A	B	A	B	A	H	B	B	B	B	B	A	B	A	A	H	A	B	A	B	B
S2_14862450	2	65.56001	A	B	B	B	A	B	A	A	A	A	B	A	A	B	H	A	B	A	A	A	B	A	A	A	B	B	A	B	A	B	A	H	B	B	B	B	B	A	B	A	A	H	A	B	A	B	B
S2_14862544	2	65.56002	A	B	B	B	A	B	A	A	A	A	B	A	A	B	H	A	B	A	A	A	B	A	A	A	B	B	A	B	A	B	A	H	B	B	B	B	B	A	B	A	A	H	A	B	A	B	B
S2_15106684	2	65.58	A	B	B	B	A	B	A	A	A	A	B	A	A	B	H	A	B	A	A	A	B	A	A	A	B	B	A	B	A	B	A	H	B	B	B	B	B	A	B	A	A	H	A	B	A	B	B
S2_15220472	2	65.59	A	B	B	B	A	B	A	A	A	A	B	A	A	B	H	A	B	A	A	A	B	A	A	A	B	B	A	B	A	B	A	H	B	B	B	B	B	A	B	A	A	H	A	B	A	B	B
S2_15251264	2	65.59001	A	B	B	B	A	B	A	A	A	A	B	A	A	B	H	A	B	A	A	A	B	A	A	A	B	B	A	B	A	B	A	H	B	B	B	B	B	A	B	A	A	H	A	B	A	B	B
S2_15325533	2	65.6	A	B	B	B	A	B	A	A	A	A	B	A	A	B	H	A	B	A	A	A	B	A	A	A	B	B	A	B	A	B	A	H	B	B	B	B	B	A	B	A	A	H	A	B	A	B	B
S2_15413750	2	65.61	A	B	B	B	A	B	A	A	A	A	B	A	A	B	A	N	B	A	A	A	B	A	A	A	B	B	A	B	A	B	A	A	B	B	B	B	N	A	B	A	A	H	A	B	A	B	B
S2_15422406	2	65.61001	A	B	B	B	A	B	A	A	A	A	B	A	A	B	H	A	B	A	A	A	B	A	A	A	B	B	A	B	A	B	A	H	B	B	B	B	B	A	B	A	A	H	A	B	A	B	B
S2_15422430	2	65.61002	A	B	B	B	A	B	A	A	A	A	B	A	A	B	H	A	B	A	A	A	B	A	A	A	B	B	A	B	A	B	A	H	B	B	B	B	B	A	B	A	A	H	A	B	A	B	B
S2_15545733	2	65.62	A	B	B	B	A	B	A	A	A	A	B	A	A	B	H	A	B	A	A	A	B	A	A	A	B	B	A	B	A	B	A	H	B	B	B	B	B	A	B	A	A	H	A	B	A	B	B
S2_15545735	2	65.62001	A	B	B	B	A	B	A	A	A	A	B	A	A	B	H	A	B	A	A	A	B	A	A	A	B	B	A	B	A	B	A	H	B	B	B	B	B	A	B	A	A	H	A	B	A	B	B
S2_15549113	2	65.62002	A	B	B	B	A	B	A	A	A	A	B	A	A	B	H	A	B	A	A	A	B	A	A	A	B	B	A	B	A	B	A	H	B	B	B	B	B	A	B	A	A	H	A	B	A	B	B
S2_15549129	2	65.62003	A	B	B	B	A	B	A	A	A	A	B	A	A	B	H	A	B	A	A	A	B	A	A	A	B	B	A	B	A	B	A	H	B	B	B	B	B	A	B	A	A	H	A	B	A	B	B
S2_15582271	2	65.63	A	B	B	B	N	B	N	H	A	A	B	N	N	B	B	N	B	A	A	A	B	A	A	A	B	B	A	B	A	B	A	B	B	B	B	B	B	A	B	A	A	B	A	B	H	B	B
S2_15605939	2	65.7	A	B	B	B	A	B	N	A	A	H	B	A	A	B	H	A	B	A	A	A	B	A	A	A	B	B	A	B	A	N	H	H	B	B	B	B	B	H	B	H	A	H	H	B	A	B	B
S2_15606341	2	65.70001	A	B	B	B	A	B	A	A	A	A	B	A	A	B	H	A	B	A	A	A	B	A	A	A	B	B	A	B	A	B	A	H	B	B	B	B	B	A	B	A	A	H	A	B	A	B	B
S2_15613370	2	65.70002	A	B	B	B	A	B	A	A	A	A	B	A	A	B	H	A	B	A	A	A	B	A	A	A	B	B	A	B	A	B	A	H	B	B	B	B	B	A	B	A	A	H	A	B	A	B	B
S2_15613432	2	65.70003	A	B	B	B	A	B	A	A	A	A	B	A	A	B	H	A	B	A	A	A	B	A	A	A	B	B	A	B	A	B	A	H	B	B	B	B	B	A	B	A	A	H	A	B	A	B	B
S2_15626420	2	65.71	A	B	B	B	A	B	A	A	A	A	B	A	A	B	H	N	B	A	A	A	B	A	A	A	B	B	A	B	A	B	A	A	B	B	B	B	B	A	B	A	A	H	A	B	A	B	B
S2_15626489	2	65.71001	A	B	B	B	A	B	A	A	A	A	B	A	A	B	H	A	B	A	A	A	B	A	A	A	B	B	A	B	A	N	A	B	B	B	B	B	B	A	B	A	A	H	A	B	A	B	B
S2_15708747	2	65.85	A	B	B	B	A	B	A	A	A	A	B	A	A	B	H	A	B	A	A	A	B	A	A	A	B	B	A	B	A	B	A	H	B	B	B	B	B	A	B	A	A	H	A	B	A	B	B
S2_15735108	2	65.91	A	B	B	B	A	B	A	A	A	N	B	A	A	B	H	A	B	A	A	A	B	A	A	A	B	B	A	B	A	B	A	B	B	B	B	B	B	A	B	A	A	H	A	B	A	B	B
S2_15777567	2	65.93	A	B	B	B	A	B	A	A	A	A	B	A	A	B	H	A	B	A	A	A	B	A	A	A	B	B	A	B	A	B	A	H	B	B	B	B	B	A	B	A	A	H	A	B	A	B	B
S2_15866012	2	65.99	A	B	B	B	A	B	A	A	A	A	B	A	A	B	H	A	B	A	A	A	B	A	A	A	B	B	A	B	A	B	A	H	B	B	B	B	N	A	B	A	A	H	A	B	A	B	B
[truncated: 9,854 more rows]
[truncated: 179 more columns]
